# Supplementary material for: Mammalian evolution and human mutation burden in Rab GTPases
Source: Biochem Biophys Rep. 2026 Feb 27;45:102521. doi: 10.1016/j.bbrep.2026.102521 (PMC12966740; doi:10.1016/j.bbrep.2026.102521)
Supplement: Multimedia component 1 [file mmc1.xlsx]

## Sheet: S1-All 3 metric scores
Description:
The data tables below reflect the raw metric scores (A-C), Length-normalised scores (D-F) and proportional domain scores (G-H)
The NaN values represent missing data while the the values in blue highlight high scores displayed by certain Rabs within the 3 metrics
Raw Metric Scores
(A) Constraint score							(B) Damage tolerance							(C) Overall mutation burden
	Whole-Seq	Binding site-GTP	Motif-Switch 1	Motif-Switch 2	Hyper-Variable region			Whole-Seq	Binding site-GTP	Motif-Switch 1	Motif-Switch 2	Hyper-Variable region			Whole-Seq	Binding site-GTP	Motif-Switch 1	Motif-Switch 2	Hyper-Variable region
Rab							Rab							Rab
RAB35	0.758932	0.602941	0.923077	0.535294	NaN		RAB35	1.15094	7	0.333333	9	NaN		RAB35	0.435714	0.7	0.083333	1.125	NaN
RAB40C	0.717082	0.571429	0.555556	0.823529	0.76982		RAB40C	1.07954	0.75	1	1	0.578947		RAB40C	0.510753	0.75	0.8	0.214286	0.423077
RAB27B	0.617665	0.542857	NaN	NaN	0.94		RAB27B	1.53968	11	NaN	NaN	0.105263		RAB27B	0.808333	1.1	NaN	NaN	0.086957
RAB10	0.833333	0.868421	0.9	0.833333	NaN		RAB10	0.878049	3	0.5	1.5	NaN		RAB10	0.219512	0.1875	0.153846	0.2	NaN
RAB4B	0.717531	0.577778	0.833333	0.366667	NaN		RAB4B	1.03896	2.33333	0.333333	7	NaN		RAB4B	0.606061	0.875	0.2	2.33333	NaN
RAB23	0.678409	0.642857	0.477193	0.491667	0.907619		RAB23	1.1282	5	4	4	0.259259		RAB23	0.60274	0.555556	1.71429	1.5	0.162791
RAB1A	0.89134	0.857143	0.866667	0.759259	0.964286		RAB1A	0.490566	2	2	2.5	0.058824		RAB1A	0.146067	0.166667	0.153846	0.384615	0.037037
RAB40A	0.658394	0.75	0.644444	0.470588	NaN		RAB40A	1.24138	2	1.33333	10	NaN		RAB40A	0.650602	0.5	0.8	1.42857	NaN
RAB33A	0.802391	0.857143	0.538462	0.716667	NaN		RAB33A	0.924528	2	3	3	NaN		RAB33A	0.260638	0.166667	0.857143	0.428571	NaN
RAB1B	0.816335	0.733333	0.875	0.666667	0.852431		RAB1B	0.68254	2	0.4	3	0.409091		RAB1B	0.272152	0.428571	0.142857	0.6	0.230769
RAB43	0.681368	0.473684	NaN	NaN	NaN		RAB43	1.29032	3.33333	NaN	NaN	NaN		RAB43	0.606061	1.11111	NaN	NaN	NaN
RAB11A	0.863994	0.888889	0.916667	0.825	1		RAB11A	0.711111	2	0.5	4	0		RAB11A	0.177778	0.125	0.090909	0.25	0
RAB14	0.785047	0.823529	0.75	0.9	0.857143		RAB14	1.47059	3	2	1	0.333333		RAB14	0.304878	0.214286	0.5	0.111111	0.166667
RAB30	0.750417	0.583333	0.666667	0.563725	NaN		RAB30	1.01724	5	0.75	4.5	NaN		RAB30	0.41844	0.714286	0.5	1.125	NaN
RAB24	0.763218	0.8125	0.75	0.546296	NaN		RAB24	0.716049	2	0.714286	1.8	NaN		RAB24	0.4	0.333333	0.454545	1	NaN
RAB5A	0.735116	0.533333	0.769231	0.431373	0.914286		RAB5A	0.955882	3.5	1	10	0.15		RAB5A	0.433333	0.875	0.3	1.42857	0.09375
RAB4A	0.780526	0.7	0.472222	0.6	NaN		RAB4A	0.651163	1.25	2	1.33333	NaN		RAB4A	0.345679	0.5	2	0.666667	NaN
RAB3B	0.630122	0.433333	0.511905	0.484211	NaN		RAB3B	1.55172	4.5	2	11	NaN		RAB3B	0.703125	1.5	1.33333	1.375	NaN
RAB9B	0.752073	0.733333	0.916667	0.733333	NaN		RAB9B	1.38461	4	0.5	4	NaN		RAB9B	0.367347	0.363636	0.090909	0.363636	NaN
RAB39A	0.672197	0.25	0.777778	0.405882	NaN		RAB39A	1.57692	9	0.666667	6	NaN		RAB39A	0.607407	3	0.285714	2.4	NaN
RAB39B	0.761737	0.846154	0.888889	0.882353	NaN		RAB39B	1.14583	2	1	0.666667	NaN		RAB39B	0.348101	0.181818	0.125	0.133333	NaN
RAB9A	0.8675	0.933333	0.75	0.766667	NaN		RAB9A	0.553571	1	3	4	NaN		RAB9A	0.183432	0.071429	0.333333	0.363636	NaN
RAB41	0.75518	0.27381	0.755556	0.598039	NaN		RAB41	0.956522	12	1	2.66667	NaN		RAB41	0.423077	6	0.5	0.888889	NaN
RAB2B	0.723765	0.769231	0.777778	0.7	1		RAB2B	1.25926	3	2	3	0		RAB2B	0.459459	0.3	0.5	0.428571	0
RAB6B	0.785657	0.637255	0.863636	0.745098	NaN		RAB6B	0.721519	1.6	0.5	5	NaN		RAB6B	0.377483	0.888889	0.222222	0.416667	NaN
RAB7A	0.850324	0.647059	0.785714	0.8125	NaN		RAB7A	0.566667	3	0.75	1	NaN		RAB7A	0.197674	0.545455	0.272727	0.230769	NaN
RAB3C	0.667107	0.433333	0.428571	0.526316	NaN		RAB3C	1.47541	9	4.5	1.8	NaN		RAB3C	0.656934	1.5	1.8	0.9	NaN
RAB6A	0.841707	0.794118	0.789474	0.65	NaN		RAB6A	0.486486	1.33333	1.33333	2.33333	NaN		RAB6A	0.210526	0.307692	0.266667	0.538462	NaN
RAB31	0.814188	0.653846	0.820513	0.882353	NaN		RAB31	0.468085	5	0.6	0.333333	NaN		RAB31	0.291391	0.625	0.3	0.214286	NaN
RAB8B	0.747958	0.625	0.8	0.472222	NaN		RAB8B	1.2	6	0.75	10	NaN		RAB8B	0.416667	0.6	0.25	1.25	NaN
RAB7B	0.703518	0.653846	0.714286	0.4375	NaN		RAB7B	1.27083	1.8	1.33333	9	NaN		RAB7B	0.442029	0.529412	0.4	1.28571	NaN
RAB11B	0.795171	0.764706	0.583333	0.533333	0.957143		RAB11B	0.69863	4	1.66667	10	0.08		RAB11B	0.312883	0.307692	0.714286	1	0.060606
RAB19	0.581413	0.388889	0.5625	0.302083	NaN		RAB19	1.51429	11	1	6	NaN		RAB19	0.954955	1.57143	0.777778	3	NaN
RAB8A	0.680147	0.604167	0.933333	0.62963	NaN		RAB8A	1.64444	7	0.2	8	NaN		RAB8A	0.569231	0.777778	0.071429	0.8	NaN
RAB20	0.687179	0.49697	0.416667	0.462963	0.906977		RAB20	1.01177	7	5	6	0.129032		RAB20	0.581081	1.75	2.5	2	0.102564
RAB21	0.746229	0.8125	0.75	0.578947	0.881579		RAB21	0.888889	3	0.8	2.66667	0.277778		RAB21	0.407643	0.230769	0.4	0.727273	0.151515
RAB5B	0.800935	0.666667	0.653846	0.617647	0.955556		RAB5B	0.579545	2.5	1.66667	2.33333	0.083333		RAB5B	0.312883	0.5	0.625	0.7	0.071429
RAB2A	0.851501	1	0.75	0.65	0.888889		RAB2A	0.673077	0	2	4	0.5		RAB2A	0.198864	0	0.5	0.666667	0.125
RAB27A	0.660682	0.404762	NaN	NaN	NaN		RAB27A	1.175	2.8	NaN	NaN	NaN		RAB27A	0.746032	2	NaN	NaN	NaN
RAB37	0.698706	0.291667	0.4375	0.685185	1		RAB37	0.976471	6	5.5	2.66667	0		RAB37	0.610294	3	2.2	0.8	0
RAB25	0.642222	0.511111	0.266667	0.532407	NaN		RAB25	1.38983	8	5.5	3.33333	NaN		RAB25	0.640625	1.14286	2.75	1.25	NaN
RAB26	0.604753	0.433333	0.5	0.194444	0.916667		RAB26	1.29214	9	2.66667	15	0.135135		RAB26	0.815603	1.5	1	5	0.108696
RAB5C	0.713349	0.8	0.705128	0.627451	0.921875		RAB5C	1.02899	1	1	2.66667	0.157895		RAB5C	0.489655	0.25	0.625	0.888889	0.103448
RAB28	0.656912	0.55	0.583333	0.361111	NaN		RAB28	1.25352	8	4.5	4	NaN		RAB28	0.695312	1.14286	1.5	2	NaN
RAB15	0.762579	0.5625	0.566667	0.777778	1		RAB15	0.880597	7	3.5	3	0		RAB15	0.385621	0.777778	0.875	0.5	0
RAB38	0.579305	0.333333	0.26	0.428571	NaN		RAB38	1.6129	10	4	10	NaN		RAB38	0.900901	2	4	2.5	NaN
RAB32	0.613467	0.355556	0.366667	0.619048	0.741667		RAB32	1.30667	10	5	7	0.875		RAB32	0.777778	2	2	1	0.538462
RAB18	0.736453	0.479167	0.761111	0.625	NaN		RAB18	0.940299	7	1.25	3.5	NaN		RAB18	0.45	1.4	0.5	0.636364	NaN
RAB17	0.631289	0.444444	0.458333	0.411765	NaN		RAB17	1.20833	2.5	3.5	3.33333	NaN		RAB17	0.696	1.25	1.4	1.42857	NaN
RAB34	0.63759	0.313889	0.526316	0.408333	NaN		RAB34	1.20879	5	5	7	NaN		RAB34	0.738255	5	1.11111	2.33333	NaN
RAB33B	0.681587	0.404762	0.307692	0.625	NaN		RAB33B	1.19718	10	5.5	4	NaN		RAB33B	0.590278	2.5	5.5	0.666667	NaN
RAB36	0.672534	0.385714	0.54386	0.35	0.96		RAB36	1.07527	9	3.66667	4.66667	0.055556		RAB36	0.598802	1.8	1.375	2.33333	0.041667
Length-normalised Metric Scores
(A) Constraint score							(B) Damage tolerance							(C) Overall mutation burden
	Whole-Seq	Binding site-GTP	Motif-Switch 1	Motif-Switch 2	Hyper-Variable region			Whole-Seq	Binding site-GTP	Motif-Switch 1	Motif-Switch 2	Hyper-Variable region			Whole-Seq	Binding site-GTP	Motif-Switch 1	Motif-Switch 2	Hyper-Variable region
Rab							Rab							Rab
RAB35	0.758932	0.602941	0.923077	0.535294	NaN		RAB35	0.005726	0.411765	0.025641	0.529412	NaN		RAB35	0.002168	0.041176	0.00641	0.066176	NaN
RAB40C	0.717082	0.571429	0.555556	0.823529	0.76982		RAB40C	0.003842	0.107143	0.111111	0.058824	0.015647		RAB40C	0.001818	0.107143	0.088889	0.012605	0.011435
RAB27B	0.617665	0.542857	NaN	NaN	0.94		RAB27B	0.007095	0.52381	NaN	NaN	0.004211		RAB27B	0.003725	0.052381	NaN	NaN	0.003478
RAB10	0.833333	0.868421	0.9	0.833333	NaN		RAB10	0.00439	0.157895	0.033333	0.083333	NaN		RAB10	0.001098	0.009868	0.010256	0.011111	NaN
RAB4B	0.717531	0.577778	0.833333	0.366667	NaN		RAB4B	0.004901	0.155556	0.055556	0.7	NaN		RAB4B	0.002859	0.058333	0.033333	0.233333	NaN
RAB23	0.678409	0.642857	0.477193	0.491667	0.907619		RAB23	0.004821	0.357143	0.210526	0.2	0.005185		RAB23	0.002576	0.039683	0.090226	0.075	0.003256
RAB1A	0.89134	0.857143	0.866667	0.759259	0.964286		RAB1A	0.002405	0.142857	0.133333	0.138889	0.002101		RAB1A	0.000716	0.011905	0.010256	0.021368	0.001323
RAB40A	0.658394	0.75	0.644444	0.470588	NaN		RAB40A	0.004531	0.333333	0.148148	0.588235	NaN		RAB40A	0.002374	0.083333	0.088889	0.084034	NaN
RAB33A	0.802391	0.857143	0.538462	0.716667	NaN		RAB33A	0.003901	0.142857	0.230769	0.15	NaN		RAB33A	0.0011	0.011905	0.065934	0.021429	NaN
RAB1B	0.816335	0.733333	0.875	0.666667	0.852431		RAB1B	0.003396	0.1	0.025	0.1875	0.008523		RAB1B	0.001354	0.021429	0.008929	0.0375	0.004808
RAB43	0.681368	0.473684	NaN	NaN	NaN		RAB43	0.006086	0.175439	NaN	NaN	NaN		RAB43	0.002859	0.05848	NaN	NaN	NaN
RAB11A	0.863994	0.888889	0.916667	0.825	1		RAB11A	0.003354	0.111111	0.041667	0.2	0		RAB11A	0.000839	0.006944	0.007576	0.0125	0
RAB14	0.785047	0.823529	0.75	0.9	0.857143		RAB14	0.006872	0.176471	0.333333	0.1	0.011905		RAB14	0.001425	0.012605	0.083333	0.011111	0.005952
RAB30	0.750417	0.583333	0.666667	0.563725	NaN		RAB30	0.005086	0.416667	0.083333	0.264706	NaN		RAB30	0.002092	0.059524	0.055556	0.066176	NaN
RAB24	0.763218	0.8125	0.75	0.546296	NaN		RAB24	0.003527	0.25	0.044643	0.1	NaN		RAB24	0.00197	0.041667	0.028409	0.055556	NaN
RAB5A	0.735116	0.533333	0.769231	0.431373	0.914286		RAB5A	0.004446	0.233333	0.076923	0.588235	0.004286		RAB5A	0.002016	0.058333	0.023077	0.084034	0.002679
RAB4A	0.780526	0.7	0.472222	0.6	NaN		RAB4A	0.002987	0.083333	0.333333	0.133333	NaN		RAB4A	0.001586	0.033333	0.333333	0.066667	NaN
RAB3B	0.630122	0.433333	0.511905	0.484211	NaN		RAB3B	0.007118	0.3	0.142857	0.578947	NaN		RAB3B	0.003225	0.1	0.095238	0.072368	NaN
RAB9B	0.752073	0.733333	0.916667	0.733333	NaN		RAB9B	0.006889	0.266667	0.041667	0.266667	NaN		RAB9B	0.001828	0.024242	0.007576	0.024242	NaN
RAB39A	0.672197	0.25	0.777778	0.405882	NaN		RAB39A	0.007267	0.75	0.074074	0.352941	NaN		RAB39A	0.002799	0.25	0.031746	0.141176	NaN
RAB39B	0.761737	0.846154	0.888889	0.882353	NaN		RAB39B	0.005379	0.153846	0.111111	0.039216	NaN		RAB39B	0.001634	0.013986	0.013889	0.007843	NaN
RAB9A	0.8675	0.933333	0.75	0.766667	NaN		RAB9A	0.002768	0.066667	0.25	0.266667	NaN		RAB9A	0.000917	0.004762	0.027778	0.024242	NaN
RAB41	0.75518	0.27381	0.755556	0.598039	NaN		RAB41	0.004309	0.857143	0.111111	0.156863	NaN		RAB41	0.001906	0.428571	0.055556	0.052288	NaN
RAB2B	0.723765	0.769231	0.777778	0.7	1		RAB2B	0.00583	0.230769	0.333333	0.3	0		RAB2B	0.002127	0.023077	0.083333	0.042857	0
RAB6B	0.785657	0.637255	0.863636	0.745098	NaN		RAB6B	0.003469	0.094118	0.045455	0.294118	NaN		RAB6B	0.001815	0.052288	0.020202	0.02451	NaN
RAB7A	0.850324	0.647059	0.785714	0.8125	NaN		RAB7A	0.002751	0.176471	0.053571	0.0625	NaN		RAB7A	0.00096	0.032086	0.019481	0.014423	NaN
RAB3C	0.667107	0.433333	0.428571	0.526316	NaN		RAB3C	0.0065	0.6	0.321429	0.094737	NaN		RAB3C	0.002894	0.1	0.128571	0.047368	NaN
RAB6A	0.841707	0.794118	0.789474	0.65	NaN		RAB6A	0.00235	0.078431	0.070175	0.116667	NaN		RAB6A	0.001017	0.0181	0.014035	0.026923	NaN
RAB31	0.814188	0.653846	0.820513	0.882353	NaN		RAB31	0.0024	0.384615	0.046154	0.019608	NaN		RAB31	0.001494	0.048077	0.023077	0.012605	NaN
RAB8B	0.747958	0.625	0.8	0.472222	NaN		RAB8B	0.005882	0.375	0.05	0.555556	NaN		RAB8B	0.002042	0.0375	0.016667	0.069444	NaN
RAB7B	0.703518	0.653846	0.714286	0.4375	NaN		RAB7B	0.006386	0.069231	0.095238	0.5625	NaN		RAB7B	0.002221	0.020362	0.028571	0.080357	NaN
RAB11B	0.795171	0.764706	0.583333	0.533333	0.957143		RAB11B	0.003265	0.235294	0.138889	0.5	0.002286		RAB11B	0.001462	0.0181	0.059524	0.05	0.001732
RAB19	0.581413	0.388889	0.5625	0.302083	NaN		RAB19	0.006978	0.611111	0.0625	0.375	NaN		RAB19	0.004401	0.087302	0.048611	0.1875	NaN
RAB8A	0.680147	0.604167	0.933333	0.62963	NaN		RAB8A	0.008061	0.4375	0.013333	0.444444	NaN		RAB8A	0.00279	0.048611	0.004762	0.044444	NaN
RAB20	0.687179	0.49697	0.416667	0.462963	0.906977		RAB20	0.004324	0.636364	0.357143	0.333333	0.003001		RAB20	0.002483	0.159091	0.178571	0.111111	0.002385
RAB21	0.746229	0.8125	0.75	0.578947	0.881579		RAB21	0.004022	0.1875	0.057143	0.140351	0.00731		RAB21	0.001845	0.014423	0.028571	0.038278	0.003987
RAB5B	0.800935	0.666667	0.653846	0.617647	0.955556		RAB5B	0.002708	0.166667	0.128205	0.137255	0.002778		RAB5B	0.001462	0.033333	0.048077	0.041176	0.002381
RAB2A	0.851501	1	0.75	0.65	0.888889		RAB2A	0.00319	0	0.333333	0.4	0.027778		RAB2A	0.000942	0	0.083333	0.066667	0.006944
RAB27A	0.660682	0.404762	NaN	NaN	NaN		RAB27A	0.005341	0.133333	NaN	NaN	NaN		RAB27A	0.003391	0.095238	NaN	NaN	NaN
RAB37	0.698706	0.291667	0.4375	0.685185	1		RAB37	0.004459	0.375	0.34375	0.148148	0		RAB37	0.002787	0.1875	0.1375	0.044444	0
RAB25	0.642222	0.511111	0.266667	0.532407	NaN		RAB25	0.006618	0.533333	0.366667	0.185185	NaN		RAB25	0.003051	0.07619	0.183333	0.069444	NaN
RAB26	0.604753	0.433333	0.5	0.194444	0.916667		RAB26	0.005047	0.6	0.166667	0.833333	0.00265		RAB26	0.003186	0.1	0.0625	0.277778	0.002131
RAB5C	0.713349	0.8	0.705128	0.627451	0.921875		RAB5C	0.004764	0.066667	0.076923	0.156863	0.004934		RAB5C	0.002267	0.016667	0.048077	0.052288	0.003233
RAB28	0.656912	0.55	0.583333	0.361111	NaN		RAB28	0.005777	0.533333	0.3	0.222222	NaN		RAB28	0.003204	0.07619	0.1	0.111111	NaN
RAB15	0.762579	0.5625	0.566667	0.777778	1		RAB15	0.004154	0.4375	0.233333	0.166667	0		RAB15	0.001819	0.048611	0.058333	0.027778	0
RAB38	0.579305	0.333333	0.26	0.428571	NaN		RAB38	0.007644	0.666667	0.266667	0.714286	NaN		RAB38	0.00427	0.133333	0.266667	0.178571	NaN
RAB32	0.613467	0.355556	0.366667	0.619048	0.741667		RAB32	0.005833	0.666667	0.333333	0.5	0.04375		RAB32	0.003472	0.133333	0.133333	0.071429	0.026923
RAB18	0.736453	0.479167	0.761111	0.625	NaN		RAB18	0.004632	0.583333	0.083333	0.194444	NaN		RAB18	0.002217	0.116667	0.033333	0.035354	NaN
RAB17	0.631289	0.444444	0.458333	0.411765	NaN		RAB17	0.0057	0.277778	0.291667	0.196078	NaN		RAB17	0.003283	0.138889	0.116667	0.084034	NaN
RAB34	0.63759	0.313889	0.526316	0.408333	NaN		RAB34	0.004667	0.416667	0.263158	0.35	NaN		RAB34	0.00285	0.416667	0.05848	0.116667	NaN
RAB33B	0.681587	0.404762	0.307692	0.625	NaN		RAB33B	0.005228	0.714286	0.423077	0.2	NaN		RAB33B	0.002578	0.178571	0.423077	0.033333	NaN
RAB36	0.672534	0.385714	0.54386	0.35	0.96		RAB36	0.004027	0.642857	0.192982	0.233333	0.002222		RAB36	0.002243	0.128571	0.072368	0.116667	0.001667
Proportion-normalised Metric Scores
(A) Constraint score							(B) Damage tolerance							(C) Overall mutation burden
	Whole-Seq	Binding site-GTP	Motif-Switch 1	Motif-Switch 2	Hyper-Variable region			Whole-Seq	Binding site-GTP	Motif-Switch 1	Motif-Switch 2	Hyper-Variable region			Whole-Seq	Binding site-GTP	Motif-Switch 1	Motif-Switch 2	Hyper-Variable region
Rab							Rab							Rab
RAB35	0.758932	0.602941	0.923077	0.535294	NaN		RAB35	1.15094	0.59204	0.021559	0.761194	NaN		RAB35	0.435714	0.059204	0.00539	0.095149	NaN
RAB40C	0.717082	0.571429	0.555556	0.823529	0.76982		RAB40C	1.07954	0.018683	0.032028	0.060498	0.076232		RAB40C	0.510753	0.018683	0.025623	0.012964	0.055708
RAB27B	0.617665	0.542857	NaN	NaN	0.94		RAB27B	1.53968	1.06452	NaN	NaN	0.012127		RAB27B	0.808333	0.106452	NaN	NaN	0.010018
RAB10	0.833333	0.868421	0.9	0.833333	NaN		RAB10	0.878049	0.285	0.0375	0.135	NaN		RAB10	0.219512	0.017812	0.011538	0.018	NaN
RAB4B	0.717531	0.577778	0.833333	0.366667	NaN		RAB4B	1.03896	0.165094	0.009434	0.330189	NaN		RAB4B	0.606061	0.06191	0.00566	0.110063	NaN
RAB23	0.678409	0.642857	0.477193	0.491667	0.907619		RAB23	1.1282	0.299145	0.324786	0.34188	0.055397		RAB23	0.60274	0.033238	0.139194	0.128205	0.034784
RAB1A	0.89134	0.857143	0.866667	0.759259	0.964286		RAB1A	0.490566	0.137255	0.147059	0.220588	0.008074		RAB1A	0.146067	0.011438	0.011312	0.033937	0.005084
RAB40A	0.658394	0.75	0.644444	0.470588	NaN		RAB40A	1.24138	0.043796	0.043796	0.620438	NaN		RAB40A	0.650602	0.010949	0.026277	0.088634	NaN
RAB33A	0.802391	0.857143	0.538462	0.716667	NaN		RAB33A	0.924528	0.118143	0.164557	0.253165	NaN		RAB33A	0.260638	0.009845	0.047016	0.036166	NaN
RAB1B	0.816335	0.733333	0.875	0.666667	0.852431		RAB1B	0.68254	0.199005	0.031841	0.238806	0.097693		RAB1B	0.272152	0.042644	0.011372	0.047761	0.055109
RAB43	0.681368	0.473684	NaN	NaN	NaN		RAB43	1.29032	0.298742	NaN	NaN	NaN		RAB43	0.606061	0.099581	NaN	NaN	NaN
RAB11A	0.863994	0.888889	0.916667	0.825	1		RAB11A	0.711111	0.169811	0.028302	0.377358	0		RAB11A	0.177778	0.010613	0.005146	0.023585	0
RAB14	0.785047	0.823529	0.75	0.9	0.857143		RAB14	1.47059	0.238318	0.056075	0.046729	0.043614		RAB14	0.304878	0.017023	0.014019	0.005192	0.021807
RAB30	0.750417	0.583333	0.666667	0.563725	NaN		RAB30	1.01724	0.3	0.03375	0.3825	NaN		RAB30	0.41844	0.042857	0.0225	0.095625	NaN
RAB24	0.763218	0.8125	0.75	0.546296	NaN		RAB24	0.716049	0.078818	0.056298	0.159606	NaN		RAB24	0.4	0.013136	0.035826	0.08867	NaN
RAB5A	0.735116	0.533333	0.769231	0.431373	0.914286		RAB5A	0.955882	0.244186	0.060465	0.790698	0.024419		RAB5A	0.433333	0.061047	0.01814	0.112957	0.015262
RAB4A	0.780526	0.7	0.472222	0.6	NaN		RAB4A	0.651163	0.086009	0.055046	0.061162	NaN		RAB4A	0.345679	0.034404	0.055046	0.030581	NaN
RAB3B	0.630122	0.433333	0.511905	0.484211	NaN		RAB3B	1.55172	0.309633	0.12844	0.958716	NaN		RAB3B	0.703125	0.103211	0.085627	0.119839	NaN
RAB9B	0.752073	0.733333	0.916667	0.733333	NaN		RAB9B	1.38461	0.298507	0.029851	0.298507	NaN		RAB9B	0.367347	0.027137	0.005427	0.027137	NaN
RAB39A	0.672197	0.25	0.777778	0.405882	NaN		RAB39A	1.57692	0.497696	0.02765	0.470046	NaN		RAB39A	0.607407	0.165899	0.01185	0.188018	NaN
RAB39B	0.761737	0.846154	0.888889	0.882353	NaN		RAB39B	1.14583	0.122066	0.042254	0.053208	NaN		RAB39B	0.348101	0.011097	0.005282	0.010642	NaN
RAB9A	0.8675	0.933333	0.75	0.766667	NaN		RAB9A	0.553571	0.075	0.18	0.3	NaN		RAB9A	0.183432	0.005357	0.02	0.027273	NaN
RAB41	0.75518	0.27381	0.755556	0.598039	NaN		RAB41	0.956522	0.756757	0.040541	0.204204	NaN		RAB41	0.423077	0.378378	0.02027	0.068068	NaN
RAB2B	0.723765	0.769231	0.777778	0.7	1		RAB2B	1.25926	0.180556	0.055556	0.138889	0		RAB2B	0.459459	0.018056	0.013889	0.019841	0
RAB6B	0.785657	0.637255	0.863636	0.745098	NaN		RAB6B	0.721519	0.130769	0.026442	0.408654	NaN		RAB6B	0.377483	0.07265	0.011752	0.034054	NaN
RAB7A	0.850324	0.647059	0.785714	0.8125	NaN		RAB7A	0.566667	0.247573	0.050971	0.07767	NaN		RAB7A	0.197674	0.045013	0.018535	0.017924	NaN
RAB3C	0.667107	0.433333	0.428571	0.526316	NaN		RAB3C	1.47541	0.594714	0.277533	0.150661	NaN		RAB3C	0.656934	0.099119	0.111013	0.07533	NaN
RAB6A	0.841707	0.794118	0.789474	0.65	NaN		RAB6A	0.486486	0.109501	0.122383	0.225443	NaN		RAB6A	0.210526	0.025269	0.024477	0.052025	NaN
RAB31	0.814188	0.653846	0.820513	0.882353	NaN		RAB31	0.468085	0.333333	0.04	0.02906	NaN		RAB31	0.291391	0.041667	0.02	0.018681	NaN
RAB8B	0.747958	0.625	0.8	0.472222	NaN		RAB8B	1.2	0.470588	0.055147	0.882353	NaN		RAB8B	0.416667	0.047059	0.018382	0.110294	NaN
RAB7B	0.703518	0.653846	0.714286	0.4375	NaN		RAB7B	1.27083	0.235176	0.093802	0.723618	NaN		RAB7B	0.442029	0.069169	0.028141	0.103374	NaN
RAB11B	0.795171	0.764706	0.583333	0.533333	0.957143		RAB11B	0.69863	0.317757	0.093458	0.934579	0.013084		RAB11B	0.312883	0.024443	0.040053	0.093458	0.009912
RAB19	0.581413	0.388889	0.5625	0.302083	NaN		RAB19	1.51429	0.912442	0.073733	0.442396	NaN		RAB19	0.954955	0.130349	0.057348	0.221198	NaN
RAB8A	0.680147	0.604167	0.933333	0.62963	NaN		RAB8A	1.64444	0.54902	0.014706	0.705882	NaN		RAB8A	0.569231	0.061002	0.005252	0.070588	NaN
RAB20	0.687179	0.49697	0.416667	0.462963	0.906977		RAB20	1.01177	0.32906	0.299145	0.461538	0.023711		RAB20	0.581081	0.082265	0.149573	0.153846	0.018847
RAB21	0.746229	0.8125	0.75	0.578947	0.881579		RAB21	0.888889	0.217195	0.050679	0.229261	0.047763		RAB21	0.407643	0.016707	0.025339	0.062526	0.026052
RAB5B	0.800935	0.666667	0.653846	0.617647	0.955556		RAB5B	0.579545	0.175234	0.101246	0.185358	0.011682		RAB5B	0.312883	0.035047	0.037967	0.055607	0.010013
RAB2A	0.851501	1	0.75	0.65	0.888889		RAB2A	0.673077	0	0.056872	0.189573	0.042654		RAB2A	0.198864	0	0.014218	0.031596	0.010664
RAB27A	0.660682	0.404762	NaN	NaN	NaN		RAB27A	1.175	0.267273	NaN	NaN	NaN		RAB27A	0.746032	0.190909	NaN	NaN	NaN
RAB37	0.698706	0.291667	0.4375	0.685185	1		RAB37	0.976471	0.438356	0.401826	0.219178	0		RAB37	0.610294	0.219178	0.160731	0.065753	0
RAB25	0.642222	0.511111	0.266667	0.532407	NaN		RAB25	1.38983	0.571429	0.392857	0.285714	NaN		RAB25	0.640625	0.081633	0.196429	0.107143	NaN
RAB26	0.604753	0.433333	0.5	0.194444	0.916667		RAB26	1.29214	0.527344	0.166667	1.05469	0.026921		RAB26	0.815603	0.087891	0.0625	0.351562	0.021654
RAB5C	0.713349	0.8	0.705128	0.627451	0.921875		RAB5C	1.02899	0.069444	0.060185	0.209877	0.023392		RAB5C	0.489655	0.017361	0.037616	0.069959	0.015326
RAB28	0.656912	0.55	0.583333	0.361111	NaN		RAB28	1.25352	0.552995	0.31106	0.331797	NaN		RAB28	0.695312	0.078999	0.103687	0.165899	NaN
RAB15	0.762579	0.5625	0.566667	0.777778	1		RAB15	0.880597	0.528302	0.247642	0.254717	0		RAB15	0.385621	0.0587	0.06191	0.042453	0
RAB38	0.579305	0.333333	0.26	0.428571	NaN		RAB38	1.6129	0.7109	0.28436	0.663507	NaN		RAB38	0.900901	0.14218	0.28436	0.165877	NaN
RAB32	0.613467	0.355556	0.366667	0.619048	0.741667		RAB32	1.30667	0.669643	0.334821	0.4375	0.078125		RAB32	0.777778	0.133929	0.133929	0.0625	0.048077
RAB18	0.736453	0.479167	0.761111	0.625	NaN		RAB18	0.940299	0.413793	0.092365	0.310345	NaN		RAB18	0.45	0.082759	0.036946	0.056426	NaN
RAB17	0.631289	0.444444	0.458333	0.411765	NaN		RAB17	1.20833	0.106132	0.198113	0.267296	NaN		RAB17	0.696	0.053066	0.079245	0.114555	NaN
RAB34	0.63759	0.313889	0.526316	0.408333	NaN		RAB34	1.20879	0.23166	0.366795	0.540541	NaN		RAB34	0.738255	0.23166	0.08151	0.18018	NaN
RAB33B	0.681587	0.404762	0.307692	0.625	NaN		RAB33B	1.19718	0.611354	0.312227	0.349345	NaN		RAB33B	0.590278	0.152838	0.312227	0.058224	NaN
RAB36	0.672534	0.385714	0.54386	0.35	0.96		RAB36	1.07527	0.47191	0.260924	0.349563	0.005202		RAB36	0.598802	0.094382	0.097846	0.174782	0.003901

## Sheet: S2-All 3 Metrics corr~Evolution
Description:
The table shows two types of correlation values (spearman and Pearson) associated with the 3 metrics: Mean constraint score, Damage Tolerance and Overall variant burden
Within each metric, the displayed values refer to the correlation (r or rho) between the metric score per Rab and its extent of evolution across mammalian lineages
The 3 panels show correlations 3 types of metrics scores: Raw metrics scores, length-normalised and proportion-normalised metric scores
Switch I region (blue) highlights as the domain with the highest and most consistently significant (>0.5) correlation, compred to other domains
	Based on raw metrics
	Mean constraint score				Damage Tolerance				Overall variant burden
	Spearman (r)	p-value (Spearman)	Pearson (r)	p-value (Pearson)	Spearman (r)	p-value (Spearman)	Pearson (r)	p-value (Pearson)	Spearman (r)	p-value (Spearman)	Pearson (r)	p-value (Pearson)
Whole-seq	-0.365558	0.0077007	-0.391961	0.00405661	0.116535	0.410662	0.132601	0.348706	0.336898	0.0145977	0.365197	0.00776559
Switch I	-0.49261	0.000323599	-0.527682	9.76995e-05	0.542291	5.70013e-05	0.595798	6.29006e-06	0.518561	0.000135096	0.549489	4.33072e-05
Switch II	-0.309028	0.0307308	-0.339145	0.0171325	0.166338	0.253335	0.102686	0.482614	0.320675	0.0246739	0.330639	0.0203187
GTP-Binding sites	-0.433564	0.0013234	-0.455546	0.000689969	0.361313	0.00849618	0.413487	0.0023126	0.450855	0.000795762	0.399297	0.00336333
Hypervariable domain	0.153846	0.517248	0.140856	0.553627	-0.15233	0.521434	-0.0874647	0.713864	-0.156878	0.508925	-0.107441	0.652088
	Based on Length-normalised metrics
	Mean constraint score				Damage Tolerance				Overall variant burden
	Spearman (r)	p-value (Spearman)	Pearson (r)	p-value (Pearson)	Spearman (r)	p-value (Spearman)	Pearson (r)	p-value (Pearson)	Spearman (r)	p-value (Spearman)	Pearson (r)	p-value (Pearson)
Whole-seq	-0.365558	0.0077007	-0.391961	0.0040566	0.0812968	0.566686	0.0718989	0.612489	0.349813	0.011019	0.330307	0.0167786
Switch I	-0.49261	0.00032359	-0.527682	9.76995e-05	0.427421	0.00219016	0.438876	0.00160744	0.390675	0.00551404	0.409034	0.00352101
Switch II	-0.309028	0.0307308	-0.339144	0.0171325	0.135251	0.354144	0.0471802	0.747517	0.316375	0.0267817	0.235026	0.104041
GTP-Binding sites	-0.433564	0.0013234	-0.455546	0.000689969	0.396018	0.00365905	0.459296	0.0006147	0.404441	0.00294179	0.389374	0.00432945
Hypervariable domain	0.153846	0.517248	0.140856	0.553627	-0.154604	0.515161	0.0691507	0.772057	-0.206139	0.383241	0.057996	0.808106
	Based on Proportion-normalised metrics
	Mean constraint score				Damage Tolerance				Overall variant burden
	Spearman (r)	p-value (Spearman)	Pearson (r)	p-value (Pearson)	Spearman (r)	p-value (Spearman)	Pearson (r)	p-value (Pearson)	Spearman (r)	p-value (Spearman)	Pearson (r)	p-value (Pearson)
Whole-seq	-0.365558	0.0077007	-0.391961	0.00405661	0.116535	0.410662	0.132601	0.348706	0.336898	0.0145977	0.365197	0.00776559
Switch I	-0.49261	0.000323599	-0.527682	9.76995e-05	0.60155	4.84544e-06	0.60234	4.67293e-06	0.598943	5.45711e-06	0.58372	1.07054e-05
Switch II	-0.309028	0.0307308	-0.339145	0.0171325	0.177873	0.221424	0.099977	0.494298	0.3444	0.0153842	0.362717	0.0104264
GTP-Binding sites	-0.433564	0.0013234	-0.455546	0.000689969	0.303377	0.0287927	0.267115	0.0555798	0.410889	0.00247979	0.343421	0.0126825
Hypervariable domain	0.153846	0.517248	0.140856	0.553627	-0.212959	0.367342	-0.26717	0.254811	-0.228875	0.331738	-0.275306	0.240073

## Sheet: S3-All JC Distances
Description:
The data tables mirror the Jukes-Cantor (JC) distance of human Switch I region to other mammals, referring to the heatmap from Figure 3
The species in blue are highlighted for their overall high JC distance
Rab	Echinops telfairi	Aepyceros melampus	Antidorcas marsupialis	Eudorcas thomsonii	Giraffa camelopardalis	Hippopotamus amphibius	Kobus leche	Litocranius walleri	Oryx gazella	Rangifer tarandus	Syncerus caffer	Tragulus javanicus	Bison bison	Antilocapra americana	Alces alces	Ammotragus lervia	Tragelaphus imberbis	Hippotragus niger	Capra ibex	Acinonyx jubatus	Ailurus fulgens	Lutra lutra	Phoca vitulina	Procyon lotor	Suricata suricatta	Zalophus californianus	Helogale parvula	Mungos mungo	Neofelis nebulosa	Ursus arctos	Ursus maritimus	Panthera leo	Puma concolor	Desmodus rotundus	Eidolon helvum	Pteropus vampyrus	Rousettus leschenaultii	Procavia capensis	Tapirus indicus	Tapirus terrestris	Ateles geoffroyi	Erythrocebus patas	Macaca fascicularis	Pithecia pithecia	Pygathrix nemaeus	Saguinus imperator	Theropithecus gelada	Gorilla gorilla	Pan troglodytes
RAB35	0.5716050390351726	0.5716050390351726		0.3831192178244929	0.3831192178244929	0.2326161962278796		0.3831192178244929	0.5716050390351726	0.8239592165010822	0.3831192178244929	0.2326161962278796	0.5716050390351726	0.3831192178244929	0.3831192178244929	0.3831192178244929		0.5716050390351726	0.2326161962278796	0.1073256327305049	0.3831192178244929	0.1073256327305049		2.0310376508266565	0.3831192178244929	0.5716050390351726	0.2326161962278796	0.3831192178244929	0.1073256327305049		0.3831192178244929	0.1073256327305049		0.5716050390351726	0.3831192178244929	1.2070784343255752	0.5716050390351726	2.0310376508266565	0.2326161962278796	0.2326161962278796	0.3831192178244929	0.5716050390351726	0.1073256327305049	2.0310376508266565	0.5716050390351726	0.5716050390351726	0.2326161962278796	0.2326161962278796	0.1073256327305049
RAB40C	0.2326161962278796	0.3831192178244929	0.3831192178244929	0.2326161962278796	0.3831192178244929	0.2326161962278796	0.5716050390351726	0.2326161962278796	0.5716050390351726	1.2070784343255752	0.3831192178244929	0.2326161962278796		0.2326161962278796	2.0310376508266565	0.1073256327305049	0.5716050390351726	0.2326161962278796	0.3831192178244929	0.1073256327305049	0.3831192178244929		0.3831192178244929		0.5716050390351726	0.5716050390351726	0.2326161962278796	0.1073256327305049	0.1073256327305049	0.5716050390351726	0.5716050390351726	0.1073256327305049	0.3831192178244929	0.3831192178244929	0.2326161962278796	2.0310376508266565	0.8239592165010822		0.3831192178244929	0.3831192178244929	0.5716050390351726		0.2326161962278796		2.0310376508266565			0.2326161962278796	0.1073256327305049
RAB10	0.3831192178244929	0.5716050390351726	0.5716050390351726	0.3831192178244929	0.3831192178244929	0.2326161962278796	0.2326161962278796	0.2326161962278796	0.1073256327305049	2.0310376508266565	0.5716050390351726	0.2326161962278796	0.5716050390351726	0.5716050390351726	0.5716050390351726	0.5716050390351726	0.5716050390351726	0.2326161962278796	0.3831192178244929	0.1073256327305049	0.5716050390351726	0.2326161962278796	0.1073256327305049		0.5716050390351726	0.5716050390351726	0.2326161962278796	0.1073256327305049	0.1073256327305049	0.1073256327305049	0.1073256327305049	0.1073256327305049		0.3831192178244929	0.3831192178244929		1.2070784343255752		0.3831192178244929	0.3831192178244929	0.5716050390351726	0.3831192178244929	0.2326161962278796	0.1073256327305049	0.5716050390351726	1.2070784343255752	0.3831192178244929	0.2326161962278796	0.1073256327305049
RAB4B	0.3831192178244929		0.5716050390351726	0.3831192178244929	0.3831192178244929	0.2326161962278796	0.2326161962278796	0.2326161962278796	0.1073256327305049	2.0310376508266565	0.5716050390351726	0.2326161962278796	0.5716050390351726	0.5716050390351726	0.5716050390351726	0.5716050390351726	0.5716050390351726	0.2326161962278796		0.1073256327305049	0.5716050390351726	0.2326161962278796	0.1073256327305049		0.5716050390351726	0.8239592165010822	0.2326161962278796	0.2326161962278796	0.1073256327305049	0.1073256327305049	0.5716050390351726	0.1073256327305049		0.3831192178244929	0.3831192178244929		1.2070784343255752		0.3831192178244929	0.3831192178244929		0.3831192178244929	0.2326161962278796	0.1073256327305049	0.2326161962278796	0.5716050390351726	0.2326161962278796	0.3831192178244929	0.1073256327305049
RAB23	0	0.5716050390351726	0.5716050390351726	0.3831192178244929	0.3831192178244929	0.2326161962278796	0.2326161962278796	0.2326161962278796	0		0.5716050390351726	0.5716050390351726	0.5716050390351726	0.5716050390351726	0.1073256327305049	0.3831192178244929	0.3831192178244929	0.2326161962278796		0.1073256327305049	0.1073256327305049	0.2326161962278796	0.1073256327305049		0.5716050390351726	0.5716050390351726	0.2326161962278796	0.2326161962278796	0.1073256327305049	0.1073256327305049	0.1073256327305049	0.1073256327305049		0.3831192178244929	0.3831192178244929		1.2070784343255752		0.3831192178244929	0.3831192178244929	0.5716050390351726	0.3831192178244929	0.2326161962278796	0.1073256327305049		1.2070784343255752	0.3831192178244929	0.3831192178244929	0.1073256327305049
RAB1A	0.3831192178244929	0.3831192178244929	0.3831192178244929	0.2326161962278796	0.2326161962278796	0.2326161962278796	0.2326161962278796	0.2326161962278796	0.1073256327305049	2.0310376508266565	0.3831192178244929	0.2326161962278796	0.3831192178244929	0.3831192178244929	0.3831192178244929	0.3831192178244929		0.2326161962278796		0.1073256327305049	0.3831192178244929	0.2326161962278796	0.1073256327305049		0.5716050390351726	0.5716050390351726	0.2326161962278796	0.1073256327305049	0.1073256327305049	0.1073256327305049	0.5716050390351726	0.1073256327305049	2.0310376508266565	0.3831192178244929	0.3831192178244929	2.0310376508266565	0.8239592165010822		0.3831192178244929	0.5716050390351726	0.3831192178244929		0.2326161962278796	0.5716050390351726	0.5716050390351726	0.5716050390351726	0.2326161962278796	0.2326161962278796
RAB40A																																									0.1073256327305049		0.1073256327305049	0.1073256327305049	0.3831192178244929	0.1073256327305049	0.1073256327305049	0.2326161962278796	0.2326161962278796
RAB33A	0.3831192178244929		0.2326161962278796	0.3831192178244929	0.3831192178244929	0.3831192178244929		0.2326161962278796	0.3831192178244929	0.3831192178244929		0.2326161962278796		0.2326161962278796	0.2326161962278796	0.2326161962278796		0.2326161962278796			0.1073256327305049	0.2326161962278796	0.1073256327305049		0.8239592165010822	0.1073256327305049	0.1073256327305049	0.2326161962278796	0.1073256327305049	0.2326161962278796		0.1073256327305049		0.1073256327305049		0.3831192178244929	0.3831192178244929		0.5716050390351726	0.5716050390351726	0.3831192178244929	0.1073256327305049	0.2326161962278796	0.1073256327305049		1.2070784343255752	0.5716050390351726	0.1073256327305049	0.1073256327305049
RAB1B	0.5716050390351726	0.5716050390351726	0.5716050390351726	0.3831192178244929	0.2326161962278796	0.2326161962278796	0.2326161962278796		0.1073256327305049	2.0310376508266565	0.5716050390351726	0.2326161962278796	0.3831192178244929	0.5716050390351726	0.5716050390351726	0.5716050390351726	0.5716050390351726	0.2326161962278796	0.3831192178244929	0.2326161962278796	0.5716050390351726	0.2326161962278796	0.1073256327305049	0.5716050390351726	0.5716050390351726	0.8239592165010822	0.2326161962278796	0.1073256327305049	0.1073256327305049	0.1073256327305049	0.5716050390351726	0.1073256327305049		0.3831192178244929	0.3831192178244929		1.2070784343255752		0.3831192178244929	0.3831192178244929			0.5716050390351726			1.2070784343255752	0.3831192178244929	0.2326161962278796
RAB11A	0.3831192178244929	0.5716050390351726	0.5716050390351726	0.3831192178244929	0.3831192178244929	0.2326161962278796	0.2326161962278796	0.2326161962278796	0.1073256327305049	2.0310376508266565	0.5716050390351726	0.2326161962278796	0.5716050390351726	0.5716050390351726	0.5716050390351726	0.5716050390351726	0.5716050390351726	0.2326161962278796		0.1073256327305049	0.5716050390351726	0.2326161962278796	0.1073256327305049		0.5716050390351726	0.5716050390351726	0.2326161962278796	0.1073256327305049	0.1073256327305049	0.1073256327305049	0.1073256327305049	0.1073256327305049	2.0310376508266565	0.3831192178244929	0.3831192178244929		1.2070784343255752		0.3831192178244929	0.3831192178244929	0.5716050390351726		0.2326161962278796		2.0310376508266565			0.3831192178244929	0.1073256327305049
RAB14	0.3831192178244929	0.5716050390351726	0.5716050390351726	0.3831192178244929	0.3831192178244929	0.2326161962278796	0.2326161962278796	0.2326161962278796	0.1073256327305049		0.5716050390351726	0.2326161962278796	0.5716050390351726	0.5716050390351726	0.5716050390351726	0.5716050390351726	0.3831192178244929	0.2326161962278796		0.1073256327305049	0.5716050390351726	0.2326161962278796	0.1073256327305049	0.1073256327305049	0.5716050390351726	0.3831192178244929	0.3831192178244929	0.2326161962278796	0.1073256327305049	0.1073256327305049	0.1073256327305049	0.1073256327305049		0.3831192178244929	0.3831192178244929		1.2070784343255752	0.1073256327305049	0.3831192178244929	0.3831192178244929	0.5716050390351726	0.3831192178244929	0.2326161962278796	0.1073256327305049		1.2070784343255752	0.3831192178244929	0.3831192178244929	0.1073256327305049
RAB30	0.3831192178244929	0.5716050390351726	0.5716050390351726	0.3831192178244929	0.3831192178244929	0.2326161962278796	0.2326161962278796	0.2326161962278796	0.1073256327305049		0.5716050390351726	0.2326161962278796	0.5716050390351726	0.5716050390351726	0.5716050390351726	0.5716050390351726	0.3831192178244929	0.2326161962278796		0.1073256327305049	0.5716050390351726	0.2326161962278796	0.1073256327305049		0.5716050390351726	0.5716050390351726	0.2326161962278796	0.2326161962278796	0.1073256327305049	0.1073256327305049	0.1073256327305049	0.1073256327305049		0.3831192178244929	0.3831192178244929		1.2070784343255752		0.5716050390351726	0.3831192178244929	0.5716050390351726	0.3831192178244929	0.2326161962278796	0.1073256327305049		1.2070784343255752	0.3831192178244929	0.3831192178244929	0.1073256327305049
RAB24	0.3831192178244929	0.1073256327305049	0.3831192178244929	0.3831192178244929	0.2326161962278796	0.2326161962278796	0.2326161962278796	0.2326161962278796	0.1073256327305049	2.0310376508266565	0.5716050390351726	0.2326161962278796	0.5716050390351726	0.3831192178244929	0.1073256327305049	0.2326161962278796	0.2326161962278796	0.2326161962278796	0.3831192178244929	0.1073256327305049	0.1073256327305049	0.2326161962278796	0.1073256327305049		0.5716050390351726	0.3831192178244929	0.2326161962278796	0.1073256327305049	0.1073256327305049	0.1073256327305049	0.1073256327305049	0.1073256327305049	2.0310376508266565	0.3831192178244929	0	0	0	0	0.3831192178244929	0.3831192178244929	0.5716050390351726	0.3831192178244929	0.2326161962278796		2.0310376508266565	1.2070784343255752	0.3831192178244929	0.2326161962278796	0.1073256327305049
RAB5A	0.3831192178244929	0.5716050390351726	0.3831192178244929	0.3831192178244929	0.3831192178244929	0.2326161962278796	0.2326161962278796	0.2326161962278796	0.1073256327305049		0.5716050390351726	0.2326161962278796	0.5716050390351726	0.5716050390351726	0.1073256327305049	0.2326161962278796	0.3831192178244929	0.2326161962278796	0.3831192178244929	0.1073256327305049	0.1073256327305049	0.2326161962278796	0.1073256327305049	0.1073256327305049	0.5716050390351726	0.3831192178244929	0.3831192178244929	0.2326161962278796	0.1073256327305049	0.1073256327305049	0.1073256327305049	0.1073256327305049		0.3831192178244929	0.3831192178244929		1.2070784343255752	0.5716050390351726	0.3831192178244929	0.3831192178244929	0.5716050390351726	0.5716050390351726	0.2326161962278796			0.5716050390351726	0.3831192178244929	0.3831192178244929
RAB4A	0.3831192178244929	0.3831192178244929	0.5716050390351726	0.5716050390351726	0.3831192178244929	0.2326161962278796	0.5716050390351726	0.2326161962278796	0.5716050390351726	1.2070784343255752	0.3831192178244929	0.2326161962278796	0.3831192178244929	0.3831192178244929	0.3831192178244929	0.3831192178244929	0.3831192178244929	0.2326161962278796		0.1073256327305049	0.3831192178244929	0.2326161962278796		0.3831192178244929	0.5716050390351726	0.5716050390351726	0.2326161962278796	0.1073256327305049	0.1073256327305049	0.1073256327305049	0.5716050390351726	0.1073256327305049	0.5716050390351726	0.3831192178244929	0.3831192178244929		0.8239592165010822	2.0310376508266565	0.3831192178244929	0.3831192178244929	0.3831192178244929	0.2326161962278796	0.2326161962278796		2.0310376508266565	0.8239592165010822	0.2326161962278796	0.2326161962278796	0.1073256327305049
RAB3B		0.5716050390351726	0.2326161962278796	0.3831192178244929	0.1073256327305049	0.3831192178244929	0.2326161962278796	0.2326161962278796	0.2326161962278796		0.5716050390351726	0.2326161962278796	0.2326161962278796		2.0310376508266565	0.2326161962278796	0.3831192178244929	0.3831192178244929		0.1073256327305049	0.2326161962278796	0.2326161962278796	0.5716050390351726	0.3831192178244929	0.5716050390351726	0.1073256327305049	0.1073256327305049	0.2326161962278796	0.1073256327305049	0.3831192178244929	0.3831192178244929	0.1073256327305049		0.2326161962278796	0.3831192178244929	0.3831192178244929	0	0	0.5716050390351726	0.3831192178244929			0				0.3831192178244929	0.8239592165010822	0.8239592165010822
RAB9B	0.2326161962278796		0.8239592165010822	0.3831192178244929	0.3831192178244929	0.2326161962278796	0.2326161962278796	0.2326161962278796	0.1073256327305049		0.5716050390351726	0.2326161962278796		0.8239592165010822	0.3831192178244929	0.5716050390351726	0.3831192178244929	0.2326161962278796		0.1073256327305049	0.3831192178244929		0.1073256327305049	0.1073256327305049	0.5716050390351726	0.5716050390351726	0.3831192178244929	0.2326161962278796	0.1073256327305049	0.1073256327305049	0.1073256327305049	0.1073256327305049		0.2326161962278796	0.2326161962278796	0.3831192178244929	0.3831192178244929	0.1073256327305049	0.5716050390351726	0.3831192178244929	1.2070784343255752	0.3831192178244929	0.2326161962278796	0.1073256327305049		1.2070784343255752	0.3831192178244929	0.3831192178244929	0.1073256327305049
RAB39A	0.3831192178244929	0.5716050390351726		0.2326161962278796	0.2326161962278796	0.2326161962278796		0.2326161962278796	0.3831192178244929	2.0310376508266565	0.3831192178244929	0.2326161962278796	0.1073256327305049			2.0310376508266565	0.2326161962278796	0.2326161962278796		0.1073256327305049	0.8239592165010822	0.2326161962278796	0.1073256327305049		0.3831192178244929	0.5716050390351726	0.2326161962278796	0.1073256327305049	0.1073256327305049	0.1073256327305049		0.1073256327305049		0.3831192178244929		2.0310376508266565	0.8239592165010822		0.3831192178244929	0.3831192178244929	0.1073256327305049		0.2326161962278796			0.8239592165010822	0.2326161962278796	0.2326161962278796	0.1073256327305049
RAB39B	0.3831192178244929	0.3831192178244929	0.5716050390351726	0.2326161962278796	0.2326161962278796	0.2326161962278796	0.2326161962278796	0.2326161962278796	0.1073256327305049	2.0310376508266565	0.5716050390351726	0.2326161962278796		0.3831192178244929	0.5716050390351726	0.5716050390351726	0.2326161962278796		0.3831192178244929	0.1073256327305049	0.3831192178244929	0.2326161962278796	0.1073256327305049		0.5716050390351726	0.5716050390351726	0.2326161962278796	0.1073256327305049	0.1073256327305049	0.1073256327305049	0.1073256327305049	0.1073256327305049	2.0310376508266565	0.3831192178244929	0.3831192178244929		1.2070784343255752		0.3831192178244929	0.3831192178244929	0.3831192178244929	0.2326161962278796	0.2326161962278796		2.0310376508266565	1.2070784343255752	0.3831192178244929	0.2326161962278796	0.1073256327305049
RAB9A		0	0	0	0	0.2326161962278796	0	0	0	0	0	0		0	0	0	0	0		0	0	2.0310376508266565	0	0	0	0.1073256327305049	0	0		0.2326161962278796	0.2326161962278796			0	0.1073256327305049	0.1073256327305049	0.1073256327305049	0.2326161962278796	0	0.1073256327305049		0.1073256327305049	0.1073256327305049	0.2326161962278796	0.3831192178244929		0.1073256327305049	0.1073256327305049	0.2326161962278796
RAB41		0.3831192178244929					0.3831192178244929									0.2326161962278796								0.2326161962278796																		0.1073256327305049	0.1073256327305049	0.2326161962278796		0.2326161962278796	0.1073256327305049	0.1073256327305049	0.2326161962278796
RAB2B		0.5716050390351726	0.5716050390351726	0.3831192178244929	0.2326161962278796	0.2326161962278796	0.2326161962278796	0.2326161962278796	0.1073256327305049	2.0310376508266565	0.3831192178244929	0.2326161962278796	0.3831192178244929	0.5716050390351726	0.5716050390351726	0.5716050390351726	0.2326161962278796	0.2326161962278796	0.3831192178244929	0.1073256327305049	0.5716050390351726	0.2326161962278796	0.1073256327305049		0.5716050390351726	0.5716050390351726	0.2326161962278796	0.1073256327305049	0.1073256327305049	0.1073256327305049	0.1073256327305049	0.1073256327305049	2.0310376508266565	0.3831192178244929	0.5716050390351726	2.0310376508266565	0.8239592165010822		0.3831192178244929	0.3831192178244929			0.2326161962278796	0.5716050390351726	2.0310376508266565	0.5716050390351726	0.2326161962278796	0.2326161962278796	0.1073256327305049
RAB6B	0.5716050390351726	0.3831192178244929	0.5716050390351726	0.2326161962278796	0.2326161962278796	0.2326161962278796	0.5716050390351726	0.5716050390351726	0.1073256327305049	0.5716050390351726	0.5716050390351726	0.2326161962278796	0.3831192178244929	0.3831192178244929	0.3831192178244929	0.3831192178244929	0.2326161962278796	0.2326161962278796		0.1073256327305049	0.5716050390351726	0.2326161962278796	0.1073256327305049		0.5716050390351726	0.5716050390351726	0.2326161962278796	0.1073256327305049	0.1073256327305049	0.1073256327305049	0.5716050390351726	0.1073256327305049	0.5716050390351726	0.3831192178244929	0.5716050390351726	2.0310376508266565	1.2070784343255752		0.3831192178244929	0.3831192178244929	0.3831192178244929	0.2326161962278796	0.2326161962278796		0.5716050390351726	0.8239592165010822	0.3831192178244929	0.2326161962278796	0.1073256327305049
RAB7A	0.3831192178244929	0.5716050390351726	0.5716050390351726	0.3831192178244929	0.3831192178244929	0.2326161962278796	0.2326161962278796	0.2326161962278796	0.1073256327305049		0.5716050390351726	0.2326161962278796	0.3831192178244929	0.5716050390351726	0.5716050390351726	0.5716050390351726	0.3831192178244929	0.2326161962278796		0.1073256327305049	0.5716050390351726	0.2326161962278796	0.1073256327305049		0.8239592165010822	0.8239592165010822	0.2326161962278796	0.2326161962278796	0.1073256327305049	0.1073256327305049	0.1073256327305049	0.1073256327305049		0.3831192178244929	0.3831192178244929		1.2070784343255752	0.1073256327305049	0.1073256327305049		0.5716050390351726		0.2326161962278796	0.1073256327305049		1.2070784343255752	0.3831192178244929	0.2326161962278796	0.1073256327305049
RAB3C	0.3831192178244929	0.5716050390351726	0.5716050390351726	0.3831192178244929	0.2326161962278796	0.2326161962278796	0.2326161962278796	0.2326161962278796	0.1073256327305049	2.0310376508266565	0.5716050390351726	0.2326161962278796	0.3831192178244929	0.5716050390351726	0.5716050390351726	0.5716050390351726	0.5716050390351726	0.2326161962278796	0.3831192178244929	0.1073256327305049	0.5716050390351726	0.2326161962278796	0.1073256327305049		0.5716050390351726	0.5716050390351726	0.2326161962278796	0.1073256327305049	0.1073256327305049	0.1073256327305049	0.1073256327305049	0.1073256327305049		0.3831192178244929	0.3831192178244929		1.2070784343255752		0.3831192178244929	0.3831192178244929	0.3831192178244929	0.3831192178244929	0.2326161962278796		2.0310376508266565	1.2070784343255752	0.3831192178244929	0.2326161962278796	0.1073256327305049
RAB6A	0.3831192178244929		0.5716050390351726	0.5716050390351726	0.2326161962278796	0.5716050390351726	0.2326161962278796	0.2326161962278796	0.1073256327305049	2.0310376508266565	0.3831192178244929	0.2326161962278796	0.3831192178244929	0.5716050390351726	0.5716050390351726	0.5716050390351726		0.2326161962278796		0.1073256327305049	0.5716050390351726	0.2326161962278796	0.1073256327305049		0.5716050390351726	0.5716050390351726	0.2326161962278796	0.1073256327305049	0.1073256327305049	0.1073256327305049	0.1073256327305049	0.1073256327305049	2.0310376508266565	0.3831192178244929	0.5716050390351726	2.0310376508266565	0.8239592165010822		0.3831192178244929	0.3831192178244929	0.3831192178244929		0.2326161962278796		2.0310376508266565		0.3831192178244929	0.2326161962278796	0.1073256327305049
RAB31	0.3831192178244929	0.3831192178244929	0.3831192178244929	0.2326161962278796	0.5716050390351726	0.2326161962278796	0.5716050390351726	0.2326161962278796	0.5716050390351726	2.0310376508266565	0.3831192178244929	0.2326161962278796	0.5716050390351726	0.3831192178244929	0.3831192178244929	0.3831192178244929	0.2326161962278796	0.5716050390351726		0.1073256327305049	0.3831192178244929	0.2326161962278796	0.1073256327305049		0.5716050390351726	0.3831192178244929	0.2326161962278796	0.1073256327305049	0.1073256327305049	0.1073256327305049	0.3831192178244929	0.1073256327305049	0.5716050390351726	0.3831192178244929	0.3831192178244929	2.0310376508266565	0.8239592165010822		0.3831192178244929	0.2326161962278796	0.3831192178244929	0.2326161962278796	0.2326161962278796		2.0310376508266565	0.8239592165010822	0.2326161962278796	0.2326161962278796	0.1073256327305049
RAB8B	0.3831192178244929	0.2326161962278796	0.5716050390351726	0.2326161962278796	0.2326161962278796	0.2326161962278796	0.2326161962278796	0.2326161962278796	0.1073256327305049	2.0310376508266565	0.5716050390351726	0.2326161962278796	0.3831192178244929	0.3831192178244929	0.2326161962278796	0.3831192178244929	0.5716050390351726	0.2326161962278796		0.1073256327305049		0.2326161962278796	0.1073256327305049		0.5716050390351726	0.8239592165010822	0.2326161962278796	0.1073256327305049	0.1073256327305049	0.1073256327305049	0.5716050390351726	0.1073256327305049	0.5716050390351726	0.3831192178244929	0.5716050390351726		1.2070784343255752	0.5716050390351726	0.3831192178244929	0.3831192178244929	0.3831192178244929	0.2326161962278796	0.2326161962278796		0.5716050390351726	1.2070784343255752	0.3831192178244929	0.2326161962278796	0.1073256327305049
RAB7B	0	0	0	0	0	0	0	0	0.1073256327305049	0	0	0	0	0	0	0	0	0.1073256327305049		0	0	0	0	0	0	0	0	0	0	0	0	0	0	0	0	0	0	0	0	0		1.2070784343255752	0.8239592165010822	0.2326161962278796	0.1073256327305049	0.1073256327305049	2.0310376508266565	0.8239592165010822	0.2326161962278796
RAB11B	0.3831192178244929	0.5716050390351726	0.5716050390351726	0.2326161962278796	0.2326161962278796	0.2326161962278796	0.5716050390351726	0.2326161962278796	0.1073256327305049	2.0310376508266565	0.3831192178244929	0.2326161962278796		0.3831192178244929	0.5716050390351726	0.5716050390351726	0.5716050390351726	0.2326161962278796		0.1073256327305049	0.5716050390351726	0.2326161962278796	0.1073256327305049		0.5716050390351726	0.5716050390351726	0.2326161962278796	0.1073256327305049	0.1073256327305049	0.1073256327305049	0.5716050390351726	0.1073256327305049	2.0310376508266565	0.3831192178244929	0.5716050390351726	2.0310376508266565	0.8239592165010822		0.3831192178244929	0.3831192178244929	0.5716050390351726	0.2326161962278796		2.0310376508266565	0.5716050390351726	0.5716050390351726	0.8239592165010822	0.5716050390351726	0.5716050390351726
RAB19	0.3831192178244929	0	0	0	0	0	0	0	0	0	0.1073256327305049	0	0.1073256327305049	0	0	0	0	0		0.5716050390351726	0.1073256327305049	0.1073256327305049	0.1073256327305049	0.1073256327305049	0.8239592165010822	0.1073256327305049	1.2070784343255752	0	0.1073256327305049	0	0	0.1073256327305049	2.0310376508266565	1.2070784343255752	0.1073256327305049		1.2070784343255752	0	0	0								0.1073256327305049	1.2070784343255752
RAB8A	0.3831192178244929	1.2070784343255752	0.1073256327305049	0.3831192178244929	0.3831192178244929	0.3831192178244929	0.2326161962278796	0.2326161962278796	0.5716050390351726		0.5716050390351726	0.3831192178244929	0.5716050390351726	0.1073256327305049	0.1073256327305049	0.1073256327305049	0.5716050390351726	0.2326161962278796		0.1073256327305049		0.2326161962278796	0.1073256327305049	0.1073256327305049	0.8239592165010822	1.2070784343255752	0.3831192178244929	0.2326161962278796	0.1073256327305049	0.1073256327305049	0.1073256327305049	0.1073256327305049		0.3831192178244929	0.3831192178244929		2.0310376508266565	0.1073256327305049	0.5716050390351726	0.5716050390351726				0.2326161962278796		0.2326161962278796		0.3831192178244929	0.1073256327305049
RAB20				0.1073256327305049	0.2326161962278796	0.2326161962278796	0.2326161962278796	0.2326161962278796	0.1073256327305049	1.2070784343255752	0.8239592165010822	0.2326161962278796	2.0310376508266565	0.8239592165010822	0.5716050390351726	0.5716050390351726		0.2326161962278796	0.1073256327305049	0.3831192178244929	0.2326161962278796	0.2326161962278796			0	0.5716050390351726	0	0.1073256327305049	0	0.1073256327305049		0		0	0		0	0			0.3831192178244929	0.3831192178244929	0.1073256327305049	0.2326161962278796	0.3831192178244929	0.3831192178244929	0.2326161962278796	0.1073256327305049	0.2326161962278796
RAB21	0.3831192178244929	0.3831192178244929	0.1073256327305049	0.1073256327305049	0.5716050390351726	0.3831192178244929	0.5716050390351726	0.1073256327305049	0.3831192178244929	0.1073256327305049		0.8239592165010822	0.5716050390351726	0.5716050390351726	0.1073256327305049	0.1073256327305049	0.5716050390351726	0.5716050390351726		0.3831192178244929	0.2326161962278796	0.3831192178244929	0.3831192178244929	0.3831192178244929	0.3831192178244929	0.3831192178244929	0.3831192178244929	0.1073256327305049	0.3831192178244929	0.2326161962278796	0.5716050390351726	0.3831192178244929	0.3831192178244929	0.3831192178244929	0.2326161962278796	0.1073256327305049	0.3831192178244929	0.2326161962278796	0.1073256327305049	0.3831192178244929			0.2326161962278796	0.1073256327305049		1.2070784343255752	0.5716050390351726		1.2070784343255752
RAB5B	0.3831192178244929	0.5716050390351726		0.3831192178244929	0.3831192178244929	0.2326161962278796	0.5716050390351726	0.5716050390351726	0.1073256327305049		0.5716050390351726	0.2326161962278796	0.2326161962278796	0.1073256327305049	0.5716050390351726		0.3831192178244929	0.2326161962278796	0.5716050390351726	0.2326161962278796	1.2070784343255752	0.2326161962278796	0.1073256327305049	0.1073256327305049	0.5716050390351726	0.8239592165010822	0.3831192178244929	0.2326161962278796	0.1073256327305049	0.1073256327305049	0.1073256327305049	0.1073256327305049		0.3831192178244929	0.3831192178244929		1.2070784343255752	0.1073256327305049	0.3831192178244929	0.3831192178244929				0.1073256327305049				0.3831192178244929	0.1073256327305049
RAB2A	0.3831192178244929	0.2326161962278796	0.1073256327305049	0.2326161962278796	0.5716050390351726	0.2326161962278796	0.5716050390351726	0.2326161962278796	0.5716050390351726	2.0310376508266565	0.5716050390351726	0.2326161962278796	0.5716050390351726	0.1073256327305049	0.5716050390351726		0.5716050390351726	0.2326161962278796		0.1073256327305049	0.5716050390351726	0.2326161962278796	0.1073256327305049		0.5716050390351726	0.5716050390351726	0.2326161962278796	0.1073256327305049	0.1073256327305049	0.1073256327305049	0.5716050390351726	0.1073256327305049	0.5716050390351726	0.5716050390351726		2.0310376508266565	1.2070784343255752		0.3831192178244929	0.3831192178244929	0.3831192178244929	0.2326161962278796	0.2326161962278796	0.5716050390351726	2.0310376508266565	0.8239592165010822	0.3831192178244929	0.2326161962278796	0.1073256327305049
RAB37	0	0.1073256327305049	0.1073256327305049	0.1073256327305049	0.1073256327305049	0.2326161962278796		0.1073256327305049	0.1073256327305049	0.1073256327305049	0.3831192178244929	2.0310376508266565	0.1073256327305049	0.2326161962278796	0.1073256327305049	0.1073256327305049	0.2326161962278796	0.3831192178244929		0.1073256327305049	0.1073256327305049	0.3831192178244929	0.1073256327305049	0	0.2326161962278796		0.2326161962278796	0.2326161962278796	0	0.2326161962278796	0.2326161962278796	0		0.2326161962278796	0.1073256327305049	0.2326161962278796	0.3831192178244929	0	0.8239592165010822	0.8239592165010822									1.2070784343255752
RAB25	0.2326161962278796	0.1073256327305049	0.1073256327305049	0.2326161962278796	0.2326161962278796	0.2326161962278796	0.2326161962278796	0.2326161962278796	0.1073256327305049	0.2326161962278796	0.2326161962278796	0.1073256327305049	0.1073256327305049	0.1073256327305049	0.1073256327305049	0.1073256327305049		0.2326161962278796		0.1073256327305049	0.1073256327305049	0	0.1073256327305049	0.2326161962278796	0.2326161962278796	0.1073256327305049	0.2326161962278796	0.1073256327305049	0.1073256327305049	0.1073256327305049	0.1073256327305049	0.1073256327305049		0.3831192178244929		0.2326161962278796	0.2326161962278796	0.2326161962278796	0.3831192178244929	0.3831192178244929	0.3831192178244929	0.3831192178244929	0.3831192178244929	0.3831192178244929	0.3831192178244929		0.3831192178244929	0.3831192178244929	0.3831192178244929
RAB26	0.3831192178244929	0	0.2326161962278796	0.5716050390351726	0.2326161962278796	0.3831192178244929	0.2326161962278796	0.2326161962278796	0.3831192178244929	0.2326161962278796	0.2326161962278796	0.2326161962278796	0.3831192178244929	0.2326161962278796	0.2326161962278796	0.2326161962278796		0.2326161962278796	0.2326161962278796	0.1073256327305049	0	0.1073256327305049	0.1073256327305049	0.1073256327305049	0.1073256327305049	0.1073256327305049	0.1073256327305049	0.2326161962278796	0.1073256327305049	0.1073256327305049	0.5716050390351726	0.1073256327305049	0.3831192178244929	0.3831192178244929		0.1073256327305049	0.1073256327305049	0.3831192178244929		2.0310376508266565		0.3831192178244929	1.2070784343255752		2.0310376508266565		1.2070784343255752	0.8239592165010822	1.2070784343255752
RAB5C	0.2326161962278796	0.3831192178244929	0.3831192178244929	0.2326161962278796	0.2326161962278796	0.2326161962278796	0.2326161962278796	0.2326161962278796	0.1073256327305049	0.3831192178244929	0.2326161962278796	0.1073256327305049	0.3831192178244929	0.3831192178244929	0.3831192178244929	0.3831192178244929	0.2326161962278796	0.2326161962278796	0.3831192178244929	0.1073256327305049	0.3831192178244929	0.2326161962278796		2.0310376508266565	0.3831192178244929	0.5716050390351726	0.2326161962278796	0.5716050390351726	0.1073256327305049	0.5716050390351726	0.3831192178244929	0.1073256327305049	0.8239592165010822	0.2326161962278796	0.2326161962278796	0.8239592165010822	0.5716050390351726	2.0310376508266565	0.2326161962278796	0.2326161962278796	0.3831192178244929	0.2326161962278796	0.1073256327305049	2.0310376508266565	0.8239592165010822	0.5716050390351726	0.2326161962278796	0.2326161962278796	0.1073256327305049
RAB28	0.1073256327305049		0.2326161962278796	0	0	0.2326161962278796	0	0	0.2326161962278796	0	0.2326161962278796	0	0.2326161962278796	0.2326161962278796	0	0.2326161962278796		0.2326161962278796		0.1073256327305049	0.1073256327305049	0.1073256327305049	2.0310376508266565	1.2070784343255752	0.3831192178244929	0.3831192178244929	0.1073256327305049	0	0.1073256327305049		0.2326161962278796		0.8239592165010822	0	0	0	0	0	0.2326161962278796	0.2326161962278796	0	0	0	0	0.8239592165010822	0	0.2326161962278796	0.1073256327305049
RAB15		0.1073256327305049	0.2326161962278796	0.2326161962278796		0.1073256327305049	0.2326161962278796	0.1073256327305049		0.8239592165010822	0.2326161962278796	0.1073256327305049	0.2326161962278796		0.2326161962278796	0.5716050390351726	0.1073256327305049	0.1073256327305049	0.2326161962278796					2.0310376508266565				0.1073256327305049			0.2326161962278796				0.2326161962278796	0.2326161962278796	0.5716050390351726				0.2326161962278796	0.1073256327305049	0.1073256327305049	0.5716050390351726	0.5716050390351726	0.5716050390351726	0.2326161962278796	0.1073256327305049
RAB38		0.3831192178244929	0.2326161962278796	0.2326161962278796	0.2326161962278796	0.3831192178244929		0.2326161962278796	0.2326161962278796	0.3831192178244929	0.2326161962278796	0.2326161962278796		0.2326161962278796	0.2326161962278796	0.3831192178244929	0.3831192178244929	0.2326161962278796		0.3831192178244929		0.1073256327305049	0.1073256327305049		0.3831192178244929	0.3831192178244929	0.3831192178244929	0.3831192178244929	0.3831192178244929	0.1073256327305049	0.1073256327305049	0.3831192178244929	0.3831192178244929	0.3831192178244929			1.2070784343255752		0.5716050390351726	0.5716050390351726	0.3831192178244929		0.1073256327305049	0.1073256327305049		1.2070784343255752	0.3831192178244929	0.2326161962278796	0.1073256327305049
RAB32			0.1073256327305049			0.2326161962278796		0.1073256327305049		0.2326161962278796	0.2326161962278796	0.1073256327305049	0.2326161962278796		0.1073256327305049	0.2326161962278796				0.2326161962278796		0.3831192178244929	0.3831192178244929	0.3831192178244929	0.2326161962278796	0.3831192178244929	0.2326161962278796		0.2326161962278796	0.3831192178244929		0.2326161962278796	0.2326161962278796				0.3831192178244929	0.1073256327305049	0.1073256327305049	0.1073256327305049	0.1073256327305049		0.1073256327305049	0.1073256327305049	0.1073256327305049	0.1073256327305049
RAB18	0.3831192178244929	1.2070784343255752	0.5716050390351726	0.5716050390351726	0.1073256327305049	0.2326161962278796	0	0	0	2.0310376508266565	0.5716050390351726	0.2326161962278796	0.5716050390351726	0	0	0	0.5716050390351726	0		0.1073256327305049		0.2326161962278796	0.1073256327305049	0.5716050390351726	0.5716050390351726	0.5716050390351726	0.2326161962278796	0	0.1073256327305049	0.1073256327305049	0.1073256327305049	0.1073256327305049		0.3831192178244929	0.5716050390351726		1.2070784343255752	0.2326161962278796	0.3831192178244929	0.3831192178244929	0.3831192178244929	0.3831192178244929	0.2326161962278796	0.1073256327305049	2.0310376508266565	0	0.3831192178244929	0.2326161962278796	0.1073256327305049
RAB17	0.1073256327305049	0.5716050390351726		0.1073256327305049	0.1073256327305049	0.1073256327305049	0.1073256327305049			0	0.1073256327305049	0	1.2070784343255752	0.1073256327305049	1.2070784343255752			0		0.2326161962278796	0.1073256327305049	0.1073256327305049	0.1073256327305049	0	0	0.1073256327305049	0		0.8239592165010822	0.1073256327305049	0.1073256327305049	0.5716050390351726	0.5716050390351726	0.1073256327305049	0.2326161962278796		0.1073256327305049	0	1.2070784343255752	1.2070784343255752	0.1073256327305049	0	0	0.2326161962278796	0	0.1073256327305049	0	0.2326161962278796
RAB34	0.5716050390351726	0.2326161962278796	0.2326161962278796	0.2326161962278796	0.2326161962278796	0	0.5716050390351726	0.2326161962278796	0.2326161962278796	0.2326161962278796	0.2326161962278796	0.3831192178244929	0.1073256327305049	0.2326161962278796	0.2326161962278796	0.2326161962278796	0.5716050390351726	0.2326161962278796	0.2326161962278796	0.1073256327305049		0.1073256327305049	0.1073256327305049	0.1073256327305049	0.1073256327305049		0.1073256327305049	0.2326161962278796	0.1073256327305049	0.1073256327305049	0.1073256327305049	0.1073256327305049	0.1073256327305049	0.3831192178244929	0.3831192178244929	0.3831192178244929	0.3831192178244929	0.3831192178244929	0.3831192178244929	0.3831192178244929	0.1073256327305049	0.5716050390351726	0.1073256327305049	0.1073256327305049	0.1073256327305049	0.1073256327305049
RAB33B	0.1073256327305049		0.2326161962278796	0.2326161962278796	0.1073256327305049	1.2070784343255752	0.2326161962278796	0.2326161962278796	0.2326161962278796	0.1073256327305049		0.2326161962278796	1.2070784343255752	0.1073256327305049	0.1073256327305049	0.2326161962278796	0.3831192178244929	0.2326161962278796		0.3831192178244929	0.1073256327305049	0.1073256327305049	0.1073256327305049	0.3831192178244929	0.1073256327305049	0.3831192178244929	0.1073256327305049	0.2326161962278796	0.2326161962278796	0.3831192178244929		0.3831192178244929	0.2326161962278796	0.3831192178244929	0.3831192178244929	0.2326161962278796	0.1073256327305049	0.1073256327305049	0.3831192178244929	0.1073256327305049	0.1073256327305049		0.1073256327305049	0.1073256327305049	0.1073256327305049		0.1073256327305049
RAB36	0.1073256327305049	0	0	0		0	0	0	0	0.1073256327305049	0.1073256327305049	0.1073256327305049	0	0	0.1073256327305049	0	0	0	0	0.1073256327305049	0.3831192178244929	0.1073256327305049	0.1073256327305049	0.3831192178244929	0.1073256327305049	0.1073256327305049	0.1073256327305049	0.1073256327305049	0.1073256327305049	0.1073256327305049	0.2326161962278796	0.1073256327305049	0.2326161962278796	0	0		0	0.1073256327305049	0.3831192178244929	0.3831192178244929	1.2070784343255752	0.8239592165010822	0.5716050390351726	1.2070784343255752	1.2070784343255752	2.0310376508266565	1.2070784343255752	0.5716050390351726	0.5716050390351726
[truncated: 10 more columns]

## Sheet: S4-JC Dist corr~species traits
Description:
The correlation between Jukes Cantor (JC) distance and species-specific traits (lifespan, bodymass and Cancer Mortality Risk-CMR) are displayed, along with the raw and FDR-corrected p-values from the assocation test
Correlation co-efficient with associated (raw) p-values						FDR Corrected p-values per trait
JC distance-CMR (Correlation)	JC distance-CMR (p-value)	JC distance-Lifespan (Correlation)	JC distance-Lifespan (p-value)	JC distance-Bodymass (Correlation)	JC distance-Bodymass (p-value)	JC distance-CMR (FDR p-value)	JC distance-Lifespan (FDR p-value)	JC distance-Bodymass (FDR p-value)
-0.158586	0.622523	-0.558738	0.0589757	-0.0558738	0.863069	0.979364	0.229983	0.899795
-0.0984878	0.478619	-0.228427	0.0966416	-0.153619	0.267409	0.979364	0.245058	0.609557
-0.0126194	0.929964	-0.178179	0.210954	-0.14107	0.323439	0.979364	0.382842	0.609557
0.0811298	0.544903	-0.117574	0.379411	-0.158627	0.234316	0.979364	0.531175	0.609557
0.0478616	0.736163	-0.252852	0.0705235	0.00013169	0.999261	0.979364	0.245058	0.999261
-0.055671	0.689278	0.0107626	0.938432	-0.0762417	0.583727	0.979364	0.938432	0.792427
0.225181	0.128055	0.181977	0.220865	-0.363765	0.0119553	0.979364	0.386514	0.292906
0.0839101	0.611547	-0.0170636	0.917882	-0.0849981	0.60692	0.979364	0.938432	0.792427
-0.0355003	0.810682	-0.274066	0.0594293	-0.103732	0.482909	0.979364	0.229983	0.792427
-0.243186	0.103413	0.0946918	0.531337	0.00385972	0.97969	0.979364	0.657842	0.999261
0.42219	0.00251359	0.0560842	0.701901	0.0865589	0.554264	0.123166	0.79984	0.792427
-0.1497	0.304587	0.209058	0.149412	0.0848625	0.562084	0.979364	0.332781	0.792427
-0.0301075	0.828897	-0.177815	0.198314	-0.140293	0.31162	0.979364	0.373745	0.609557
-0.0360706	0.801589	-0.191874	0.177385	-0.14109	0.323369	0.979364	0.35954	0.609557
-0.0108725	0.939022	-0.187388	0.183439	-0.210839	0.133526	0.979364	0.35954	0.47707
-0.127775	0.361886	-0.335266	0.0141255	-0.146221	0.296138	0.979364	0.173037	0.609557
-0.287394	0.036923	0.106774	0.446675	0.155357	0.266651	0.904613	0.607974	0.609557
0.0410882	0.774667	-0.284241	0.0432312	-0.0770081	0.59119	0.979364	0.217242	0.792427
0.0164274	0.907059	-0.277387	0.0443351	-0.248999	0.072185	0.979364	0.217242	0.417437
-0.133702	0.339857	-0.259093	0.061016	-0.153585	0.272213	0.979364	0.229983	0.609557
0.00768592	0.957311	0.544867	3.56664e-05	-0.0299271	0.834862	0.979364	0.00174765	0.899795
0.0120953	0.931499	-0.151945	0.277427	-0.0699913	0.61848	0.979364	0.438514	0.792427
-0.125541	0.356565	0.225801	0.0942654	-0.253688	0.0592141	0.979364	0.245058	0.417437
0.134667	0.361466	-0.19699	0.179596	-0.160899	0.274615	0.979364	0.35954	0.609557
-0.0802403	0.552955	-0.0969588	0.473067	-0.0737205	0.585761	0.979364	0.626494	0.792427
-0.0402372	0.788289	-0.333448	0.0219962	-0.189219	0.202723	0.979364	0.176788	0.609557
-0.0166553	0.906708	-0.232321	0.0974524	-0.151046	0.285123	0.979364	0.245058	0.609557
0.0134609	0.920836	0.403815	0.00183934	-0.0362586	0.788876	0.979364	0.0300425	0.899795
-0.0391175	0.776757	-0.301566	0.0252554	-0.0853321	0.535629	0.979364	0.176788	0.792427
-0.0101305	0.979364	0.338648	0.372688	0.667336	0.0495542	0.979364	0.531175	0.417437
-0.203729	0.247817	-0.0165387	0.926034	-0.246314	0.160239	0.979364	0.938432	0.523446
-0.14833	0.314342	-0.243045	0.0960039	-0.1304	0.37702	0.979364	0.245058	0.684221
0.155875	0.260363	-0.0779278	0.575409	-0.243413	0.0761223	0.979364	0.687684	0.417437
-0.139692	0.313717	-0.0498488	0.720371	-0.0631444	0.650109	0.979364	0.802231	0.796384
-0.074492	0.622712	-0.336646	0.0221588	-0.257838	0.0836303	0.979364	0.176788	0.417437
0.0154978	0.911436	-0.490215	0.00016805	-0.213289	0.121489	0.979364	0.0041172	0.47707
0.0655394	0.64103	-0.0952184	0.497636	-0.207338	0.136306	0.979364	0.641688	0.47707
0.030134	0.830394	0.225156	0.105025	0.276196	0.0452936	0.979364	0.245058	0.417437
-0.0056993	0.967059	-0.229717	0.0915766	-0.234243	0.0851913	0.979364	0.245058	0.417437
-0.180649	0.235019	-0.0944794	0.537014	0.0311973	0.838793	0.979364	0.657842	0.899795
-0.102312	0.461623	0.15529	0.262176	-0.0961511	0.489166	0.979364	0.42822	0.792427
-0.0858006	0.557753	-0.0150285	0.918368	-0.116615	0.424894	0.979364	0.938432	0.743565
-0.0141738	0.924665	0.14158	0.342478	0.221891	0.133872	0.979364	0.508528	0.47707
-0.0984629	0.491827	-0.0555752	0.6985	0.0689449	0.630707	0.979364	0.79984	0.792427
-0.203637	0.179692	-0.0138296	0.928156	0.389049	0.00825784	0.979364	0.938432	0.292906
0.149028	0.306789	0.297611	0.0378186	0.335413	0.0184738	0.979364	0.217242	0.301739
-0.132048	0.336542	-0.143775	0.294996	0.0264623	0.847918	0.979364	0.451713	0.899795
-0.0230974	0.872187	-0.231569	0.10204	-0.043883	0.759783	0.979364	0.245058	0.899795
-0.162536	0.240286	-0.165718	0.23108	0.025891	0.852571	0.979364	0.390445	0.899795

## Sheet: S5-Species List
Description:
List of species used in the study
Acinonyx jubatus Carnivora
Aepyceros melampus Artiodactyla
Ailurus fulgens Carnivora
Alces alces Artiodactyla
Ammotragus lervia Artiodactyla
Antilocapra americana Artiodactyla
Antidorcas marsupialis Artiodactyla
Ateles geoffroyi Primates
Capra ibex Artiodactyla
Ctenodactylus gundi Rodentia
Desmodus rotundus Chiroptera
Dolichotis patagonum Rodentia
Eidolon helvum Chiroptera
Erythrocebus patas Primates
Eudorcas thomsonii Artiodactyla
Giraffa camelopardalis Artiodactyla
Helogale parvula Carnivora
Hippopotamus amphibius Artiodactyla
Hippotragus niger Artiodactyla
Hydrochoerus hydrochaeris Rodentia
Kobus leche Artiodactyla
Lemur catta Primates
Litocranius walleri Artiodactyla
Lutra lutra Carnivora
Macaca fascicularis Primates
Mungos mungo Carnivora
Neofelis nebulosa Carnivora
Oryx gazella Artiodactyla
Panthera leo Carnivora
Panthera onca Carnivora
Phoca vitulina Carnivora
Pithecia pithecia Primates
Procavia capensis Hyracoidea
Procyon lotor Carnivora
Pteropus vampyrus Chiroptera
Puma concolor Carnivora
Pygathrix nemaeus Primates
Rangifer tarandus Artiodactyla
Rousettus aegyptiacus Chiroptera
Rousettus leschenaultii Chiroptera
Saguinus imperator Primates
Saimiri boliviensis Primates
Sciurus vulgaris Rodentia
Suricata suricatta Carnivora
Syncerus caffer Artiodactyla
Tapirus indicus Perissodactyla
Tapirus terrestris Perissodactyla
Theropithecus gelada Primates
Tragelaphus imberbis Artiodactyla
Tragulus javanicus Artiodactyla
Ursus arctos Carnivora
Zalophus californianus Carnivora
Homo sapiens Primates
Bison bison Artiodactyla
Echinops telfairi Afrosoricida
Eulemur macaco Primates
Gorilla gorilla Primates
Heterocephalus glaber Rodentia
Jaculus jaculus Rodentia
Microcebus murinus Primates
Pan troglodytes Primates
Ursus maritimus Carnivora

## Sheet: S6-Rab List
Description:
List of Rabs used in the study
RAB10
RAB11A
RAB11B
RAB12
RAB14
RAB15
RAB17
RAB18
RAB19
RAB1A
RAB1B
RAB20
RAB21
RAB22A
RAB23
RAB24
RAB25
RAB26
RAB27A
RAB27B
RAB28
RAB2A
RAB2B
RAB30
RAB31
RAB32
RAB33A
RAB33B
RAB34
RAB35
RAB36
RAB37
RAB38
RAB39A
RAB39B
RAB3B
RAB3C
RAB40A
RAB40C
RAB41
RAB43
RAB4A
RAB4B
RAB5A
RAB5B
RAB5C
RAB6A
RAB6B
RAB7A
RAB7B
RAB8A
RAB8B
RAB9A
RAB9B

## Sheet: S7-All Fisher&SP scores
Description:
The table provides the ENSEMBL transcript IDs of Rabs used in the study
Column descriptors below the header
Rab_Gene_ID	SP_Score	sig_branches	all_branches	Fisher_p	Rab_Name	Transcript_ID
ENSEMBL Transcript ID of Rab separated by '.' following Rab name	Selection pressure score (ratio of evolving branches (p < 0.05) to the total number of tested branches for each Rab)	Number of evolving branches (p < 0.05)	Total mammalian branches studied	Fisher's p-value (overall evidence for selection across all branches of a Rab)	Gene name	ENSEMBL Transcript ID of Rab
ENST00000210187.RAB26	0.3064516129032258	19	62	4.20496970576778e-12	RAB26	ENST00000210187
ENST00000229340.RAB35	0.016666666666666666	1	60	1	RAB35	ENST00000229340
ENST00000243298.RAB9B	0.13333333333333333	8	60	0.022580808204393343	RAB9B	ENST00000243298
ENST00000243662.RAB38	0.36065573770491804	22	61	0	RAB38	ENST00000243662
ENST00000244040.RAB22A	0	0	62	1	RAB22A	ENST00000244040
ENST00000257017.RAB33A	0.0677966	4	59	0.9305219580834234	RAB33A	ENST00000257017
ENST00000261263.RAB21	0.22950819672131148	14	61	4.986416834995566e-10	RAB21	ENST00000261263
ENST00000261890.RAB11A	0.0491803	3	61	1	RAB11A	ENST00000261890
ENST00000262094.RAB27B	0.0327869	2	61	1	RAB27B	ENST00000262094
ENST00000262646.RAB2A	0.0819672	5	61	0.9310214026973749	RAB2A	ENST00000262646
ENST00000263116.RAB36	0.6451612903225806	40	62	0	RAB36	ENST00000263116
ENST00000264601.RAB17	0.3898305084745763	23	59	1.1102230246251565e-16	RAB17	ENST00000264601
ENST00000264710.RAB10	0.0322581	2	62	1	RAB10	ENST00000264710
ENST00000267328.RAB20	0.25	14	56	7.487515052417848e-10	RAB20	ENST00000267328
ENST00000267512.RAB15	0.5384615384615384	21	39	0	RAB15	ENST00000267512
ENST00000273047.RAB5A	0.0806452	5	62	0.9999999124431526	RAB5A	ENST00000273047
ENST00000276066.RAB41	0.6	9	15	0	RAB41	ENST00000276066
ENST00000282878.RAB3C	0.18032786885245902	11	61	0.000447733	RAB3C	ENST00000282878
ENST00000285208.RAB6B	0.14754098360655737	9	61	0.039150407527929976	RAB6B	ENST00000285208
ENST00000288723.RAB28	0.3389830508474576	20	59	8.003497864450537e-11	RAB28	ENST00000288723
ENST00000300935.RAB8A	0.21311475409836064	13	61	0.000104435	RAB8A	ENST00000300935
ENST00000301043.RAB34	0.20967741935483872	13	62	1.887004057188335e-05	RAB34	ENST00000301043
ENST00000303251.RAB24	0.11290322580645161	7	62	0.5429637256853276	RAB24	ENST00000303251
ENST00000303270.RAB24	0.0806452	5	62	0.9708860970215369	RAB24	ENST00000303270
ENST00000304236.RAB40A	0.4	4	10	1.8214924121240372e-06	RAB40A	ENST00000304236
ENST00000305626.RAB33B	0.2786885245901639	17	61	1.1388336385032005e-08	RAB33B	ENST00000305626
ENST00000310653.RAB6A	0.21052631578947367	12	57	0.000683125	RAB6A	ENST00000310653
ENST00000311481.RAB1B	0.0483871	3	62	0.9992425380072578	RAB1B	ENST00000311481
ENST00000320578.RAB39A	0.13559322033898305	8	59	0.00374844	RAB39A	ENST00000320578
ENST00000321437.RAB8B	0.19672131147540983	12	61	0.21451895323672998	RAB8B	ENST00000321437
ENST00000328024.RAB11B	0.0163934	1	61	1	RAB11B	ENST00000328024
ENST00000329286.RAB12	0.11475409836065574	7	61	0.5042165557920018	RAB12	ENST00000329286
ENST00000330852.RAB28	0.15254237288135594	9	59	0.068645	RAB28	ENST00000330852
ENST00000336083.RAB6A	0.20689655172413793	12	58	0.000869948	RAB6A	ENST00000336083
ENST00000336787.RAB27A	0.22950819672131148	14	61	1.2838325735842204e-07	RAB27A	ENST00000336787
ENST00000338176.RAB28	0.23728813559322035	14	59	1.7541523789077473e-13	RAB28	ENST00000338176
ENST00000341989.RAB36	0.5806451612903226	36	62	0	RAB36	ENST00000341989
ENST00000356940.RAB18	0.0327869	2	61	0.9999999999996833	RAB18	ENST00000356940
ENST00000357052.RAB4B	0.0333333	2	60	0.9999999999997117	RAB4B	ENST00000357052
ENST00000360299.RAB5B	0.22580645161290322	14	62	0.00118708	RAB5B	ENST00000360299
ENST00000361084.RAB25	0.3050847457627119	18	59	4.5343811816422885e-08	RAB25	ENST00000361084
ENST00000366690.RAB4A	0.11475409836065574	7	61	0.4265387860615222	RAB4A	ENST00000366690
ENST00000367495.RAB32	0.36065573770491804	22	61	0	RAB32	ENST00000367495
ENST00000369454.RAB39B	0.13114754098360656	8	61	0.8871276050598984	RAB39B	ENST00000369454
ENST00000371655.RAB3B	0.11666666666666667	7	60	0.9562498530495628	RAB3B	ENST00000371655
ENST00000373840.RAB14	0.0983607	6	61	0.8641247822682404	RAB14	ENST00000373840
ENST00000374473.RAB41	0.6	9	15	0	RAB41	ENST00000374473
ENST00000392610.RAB37	0.13559322033898305	8	59	0.9774999124559666	RAB37	ENST00000392610
ENST00000392612.RAB37	0.21666666666666667	13	60	0.0411126	RAB37	ENST00000392612
ENST00000392613.RAB37	0.2033898305084746	12	59	0.0057586	RAB37	ENST00000392613
ENST00000392614.RAB37	0.25	15	60	4.828193400641112e-09	RAB37	ENST00000392614
ENST00000392615.RAB37	0.1694915254237288	10	59	0.0664918	RAB37	ENST00000392615
ENST00000393305.RAB43	0.0819672	5	61	0.9797955889773478	RAB43	ENST00000393305
ENST00000393860.RAB5C	0.0645161	4	62	0.999816	RAB5C	ENST00000393860
ENST00000397762.RAB2B	0.15517241379310345	9	58	0.0340314	RAB2B	ENST00000397762
ENST00000402449.RAB37	0.3	18	60	1.3388774533495962e-09	RAB37	ENST00000402449
ENST00000409751.RAB1A	0.0491803	3	61	0.9999999883390199	RAB1A	ENST00000409751
ENST00000409784.RAB1A	0	0	61	1	RAB1A	ENST00000409784
ENST00000415040.RAB34	0.3225806451612903	20	62	5.773159728050814e-15	RAB34	ENST00000415040
ENST00000422242.RAB5A	0.11290322580645161	7	62	0.9047585282937926	RAB5A	ENST00000422242
ENST00000426039.RAB15	0.27419354838709675	17	62	0	RAB15	ENST00000426039
ENST00000450529.RAB34	0.27419354838709675	17	62	1.168433526599344e-07	RAB34	ENST00000450529
ENST00000453384.RAB34	0.43548387096774194	27	62	0	RAB34	ENST00000453384
ENST00000464506.RAB9A	0.15254237288135594	9	59	1.311845614027085e-06	RAB9A	ENST00000464506
ENST00000468148.RAB23	0.05	3	60	0.9304788522327829	RAB23	ENST00000468148
ENST00000486858.RAB6B	0.11475409836065574	7	61	0.9715403906005994	RAB6B	ENST00000486858
ENST00000527397.RAB1B	0.0645161	4	62	0.9993421162221283	RAB1B	ENST00000527397
ENST00000527633.RAB30	0.11475409836065574	7	61	0.8070953233747794	RAB30	ENST00000527633
ENST00000528438.RAB37	0.15254237288135594	9	59	0.0438324	RAB37	ENST00000528438
ENST00000529579.RAB2A	0.23333333333333334	14	60	1.5035833023091527e-08	RAB2A	ENST00000529579
ENST00000531289.RAB2A	0.0333333	2	60	1	RAB2A	ENST00000531289
ENST00000533601.RAB15	0.0483871	3	62	0.9992239548059674	RAB15	ENST00000533601
ENST00000534141.RAB30	0.0833333	5	60	0.9181999098023476	RAB30	ENST00000534141
ENST00000535977.RAB40C	0.017241379310344827	1	58	1	RAB40C	ENST00000535977
ENST00000537763.RAB19	0.21311475409836064	13	61	9.877134356139905e-05	RAB19	ENST00000537763
ENST00000541973.RAB6A	0.13114754098360656	8	61	0.15371931454429588	RAB6A	ENST00000541973
ENST00000547517.RAB5C	0.3225806451612903	20	62	0	RAB5C	ENST00000547517
ENST00000565075.RAB11A	0.0819672	5	61	0.9713842506488738	RAB11A	ENST00000565075
ENST00000578921.RAB31	0.2	12	60	0.000553805	RAB31	ENST00000578921
ENST00000586682.RAB8A	0.21311475409836064	13	61	1.1480322659185305e-06	RAB8A	ENST00000586682
ENST00000594216.RAB11B	0.21311475409836064	13	61	5.6005681203785684e-09	RAB11B	ENST00000594216
ENST00000611151.RAB18	0.0819672	5	61	0.9999956373741028	RAB18	ENST00000611151
ENST00000617070.RAB7B	0.19672131147540983	12	61	0.0362398	RAB7B	ENST00000617070
ENST00000621805.RAB18	0.36065573770491804	22	61	0	RAB18	ENST00000621805
ENST00000625712.RAB34	0.3709677419354839	23	62	0	RAB34	ENST00000625712
ENST00000646754.RAB15	0.3064516129032258	19	62	0	RAB15	ENST00000646754
ENST00000649141.RAB12	0.47368421052631576	18	38	0	RAB12	ENST00000649141
ENST00000649801.RAB2B	0	0	58	1	RAB2B	ENST00000649801
ENST00000652268.RAB33B	0.559322	33	59	0	RAB33B	ENST00000652268
ENST00000674748.RAB7A	0.1694915254237288	10	59	0.014920389993133165	RAB7A	ENST00000674748
ENST00000675864.RAB7A	0.13559322033898305	8	59	0.000488201	RAB7A	ENST00000675864
ENST00000676214.RAB7A	0.1206896551724138	7	58	0.41336476653943965	RAB7A	ENST00000676214
ENST00000676425.RAB7A	0.1016949152542373	6	59	0.031157995496994495	RAB7A	ENST00000676425

## Sheet: S8-Selected Fisher&SP scores
Description:
The table provides the finalised transcript IDs (ENSEMBL) of Rabs used in the study
Column descriptors below the header
Rab_Gene_ID	SP_Score	sig_branches	all_branches	Fisher_p	Rab_Name	Transcript_ID
ENSEMBL Transcript ID of Rab separated by '.' following Rab name	Selection pressure score (ratio of evolving branches (p < 0.05) to the total number of tested branches for each Rab)	Number of evolving branches (p < 0.05)	Total mammalian branches studied	Fisher's p-value (overall evidence for selection across all branches of a Rab)	Gene name	ENSEMBL Transcript ID of Rab
ENST00000264710.RAB10	0.0322581	2	62	1	RAB10	ENST00000264710
ENST00000565075.RAB11A	0.0819672	5	61	0.9713842506488738	RAB11A	ENST00000565075
ENST00000594216.RAB11B	0.21311475409836064	13	61	5.6005681203785684e-09	RAB11B	ENST00000594216
ENST00000649141.RAB12	0.47368421052631576	18	38	0	RAB12	ENST00000649141
ENST00000373840.RAB14	0.0983607	6	61	0.8641247822682404	RAB14	ENST00000373840
ENST00000267512.RAB15	0.5384615384615384	21	39	0	RAB15	ENST00000267512
ENST00000264601.RAB17	0.3898305084745763	23	59	1.1102230246251565e-16	RAB17	ENST00000264601
ENST00000621805.RAB18	0.36065573770491804	22	61	0	RAB18	ENST00000621805
ENST00000537763.RAB19	0.21311475409836064	13	61	9.877134356139905e-05	RAB19	ENST00000537763
ENST00000409751.RAB1A	0.0491803	3	61	0.9999999883390199	RAB1A	ENST00000409751
ENST00000527397.RAB1B	0.0645161	4	62	0.9993421162221283	RAB1B	ENST00000527397
ENST00000267328.RAB20	0.25	14	56	7.487515052417848e-10	RAB20	ENST00000267328
ENST00000261263.RAB21	0.22950819672131148	14	61	4.986416834995566e-10	RAB21	ENST00000261263
ENST00000244040.RAB22A	0	0	62	1	RAB22A	ENST00000244040
ENST00000468148.RAB23	0.05	3	60	0.9304788522327829	RAB23	ENST00000468148
ENST00000303251.RAB24	0.11290322580645161	7	62	0.5429637256853276	RAB24	ENST00000303251
ENST00000361084.RAB25	0.3050847457627119	18	59	4.5343811816422885e-08	RAB25	ENST00000361084
ENST00000210187.RAB26	0.3064516129032258	19	62	4.20496970576778e-12	RAB26	ENST00000210187
ENST00000336787.RAB27A	0.22950819672131148	14	61	1.2838325735842204e-07	RAB27A	ENST00000336787
ENST00000262094.RAB27B	0.0327869	2	61	1	RAB27B	ENST00000262094
ENST00000288723.RAB28	0.3389830508474576	20	59	8.003497864450537e-11	RAB28	ENST00000288723
ENST00000529579.RAB2A	0.23333333333333334	14	60	1.5035833023091527e-08	RAB2A	ENST00000529579
ENST00000397762.RAB2B	0.15517241379310345	9	58	0.0340314	RAB2B	ENST00000397762
ENST00000527633.RAB30	0.11475409836065574	7	61	0.8070953233747794	RAB30	ENST00000527633
ENST00000578921.RAB31	0.2	12	60	0.000553805	RAB31	ENST00000578921
ENST00000367495.RAB32	0.36065573770491804	22	61	0	RAB32	ENST00000367495
ENST00000257017.RAB33A	0.0677966	4	59	0.9305219580834234	RAB33A	ENST00000257017
ENST00000652268.RAB33B	0.559322	33	59	0	RAB33B	ENST00000652268
ENST00000453384.RAB34	0.43548387096774194	27	62	0	RAB34	ENST00000453384
ENST00000229340.RAB35	0.016666666666666666	1	60	1	RAB35	ENST00000229340
ENST00000263116.RAB36	0.6451612903225806	40	62	0	RAB36	ENST00000263116
ENST00000402449.RAB37	0.3	18	60	1.3388774533495962e-09	RAB37	ENST00000402449
ENST00000243662.RAB38	0.36065573770491804	22	61	0	RAB38	ENST00000243662
ENST00000320578.RAB39A	0.13559322033898305	8	59	0.00374844	RAB39A	ENST00000320578
ENST00000369454.RAB39B	0.13114754098360656	8	61	0.8871276050598984	RAB39B	ENST00000369454
ENST00000371655.RAB3B	0.11666666666666667	7	60	0.9562498530495628	RAB3B	ENST00000371655
ENST00000282878.RAB3C	0.18032786885245902	11	61	0.000447733	RAB3C	ENST00000282878
ENST00000304236.RAB40A	0.4	4	10	1.8214924121240372e-06	RAB40A	ENST00000304236
ENST00000535977.RAB40C	0.017241379310344827	1	58	1	RAB40C	ENST00000535977
ENST00000276066.RAB41	0.6	9	15	0	RAB41	ENST00000276066
ENST00000393305.RAB43	0.0819672	5	61	0.9797955889773478	RAB43	ENST00000393305
ENST00000366690.RAB4A	0.11475409836065574	7	61	0.4265387860615222	RAB4A	ENST00000366690
ENST00000357052.RAB4B	0.0333333	2	60	0.9999999999997117	RAB4B	ENST00000357052
ENST00000422242.RAB5A	0.11290322580645161	7	62	0.9047585282937926	RAB5A	ENST00000422242
ENST00000360299.RAB5B	0.22580645161290322	14	62	0.00118708	RAB5B	ENST00000360299
ENST00000547517.RAB5C	0.3225806451612903	20	62	0	RAB5C	ENST00000547517
ENST00000310653.RAB6A	0.21052631578947367	12	57	0.000683125	RAB6A	ENST00000310653
ENST00000285208.RAB6B	0.14754098360655737	9	61	0.039150407527929976	RAB6B	ENST00000285208
ENST00000674748.RAB7A	0.1694915254237288	10	59	0.014920389993133165	RAB7A	ENST00000674748
ENST00000617070.RAB7B	0.19672131147540983	12	61	0.0362398	RAB7B	ENST00000617070
ENST00000586682.RAB8A	0.21311475409836064	13	61	1.1480322659185305e-06	RAB8A	ENST00000586682
ENST00000321437.RAB8B	0.19672131147540983	12	61	0.21451895323672998	RAB8B	ENST00000321437
ENST00000464506.RAB9A	0.15254237288135594	9	59	1.311845614027085e-06	RAB9A	ENST00000464506
ENST00000243298.RAB9B	0.13333333333333333	8	60	0.022580808204393343	RAB9B	ENST00000243298

## Sheet: S9-All branches info
Description:
The table provides the finalised transcript IDs (ENSEMBL) of Rabs used in the study
Column descriptors below the header
Rab_Gene_ID	Species/Node	Raw-Pvalue	Corrected-Pvalue	Abbrev	Species	Order	Common name	CMR	lifeexp	FemaleMeanMass	MaleMeanMass	Rab	sig_branches	all_branches	pdist	jc_dist	mean_pdist	mean_JCdist
ENSEMBL Transcript ID of Rab separated by '.' following Rab name	Species and/or node identifier generated during sequence aligment	Raw P-values from branch-site test	FDR-corrected P-values from branch-site test	Abbreviation of species name	Full species name	Order of the species	Common name	Cancer Mortality Risk of the species	Life expentancy of the species ((number of days after reaching sexual maturity)	Mean Female body mass	Mean Male body mass	Gene name	Number of evolving branches (p < 0.05)	Total mammalian branches studied	P-distance of switch I region of humans from mammals	Jukes Cantor-distance of switch I region of humans from mammals	Mean P-distance per Rab calculated across all species	Mean JC-distance per Rab calculated across all species
ENST00000276066.RAB41	HLaepMel1	0.000586415	0.00645124	AEPMEL	Aepyceros melampus	Artiodactyla	Impala	0.0573248	2465.89	42.3738	53.9257	RAB41	9	15	0.3	0.3831192178244929	0.24615384615384617	0.2284784304612414
ENST00000276066.RAB41	HLammLer1	4.16944256897977e-13	1.19397673566239e-10	AMMLER	Ammotragus lervia	Artiodactyla	Barbary Sheep	0.0403226	3157.15	55.4358	79.4344	RAB41	9	15	0.2	0.2326161962278796	0.24615384615384617	0.2284784304612414
ENST00000276066.RAB41	HLateGeo1	6.15548872218152e-06	0.0001835	ATEGEO	Ateles geoffroyi	Primates	Geoffroy's Spider Monkey	0.16129	8757.3	7.94246	7.88453	RAB41	9	15			0.24615384615384617	0.2284784304612414
ENST00000276066.RAB41	HLeryPat1	2.68223776522802e-10	3.5700206875218e-08	ERYPAT	Erythrocebus patas	Primates	Patas Monkey	0.0666667	4237.94	8.06267	12.9097	RAB41	9	15	0.1	0.10732563273050497	0.24615384615384617	0.2284784304612414
ENST00000276066.RAB41	HLkobLecLec1	0.00212503	0.0165178	KOBLEC	Kobus leche	Artiodactyla	Lechwe	0.00806452	3275.13	71.402	95.234	RAB41	9	15	0.3	0.3831192178244929	0.24615384615384617	0.2284784304612414
ENST00000276066.RAB41	HLmacFas6	1	1	MACFAS	Macaca fascicularis	Primates	Long-tailed Macaque (Crab-eating Macaque)	0.0357143	4822.26	7.74283	6.14246	RAB41	9	15	0.1	0.10732563273050497	0.24615384615384617	0.2284784304612414
ENST00000276066.RAB41	HLpitPit1	6.98690506562016e-08	4.61722048042731e-06	PITPIT	Pithecia pithecia	Primates	White-faced Saki	0	5126.24	1.78302	2.14445	RAB41	9	15	0.2	0.2326161962278796	0.24615384615384617	0.2284784304612414
ENST00000276066.RAB41	HLproLot1	7.66608998503671e-14	2.4392987629795496e-11	PROLOT	Procyon lotor	Carnivora	Raccoon	0.2	3894.25	5.91166	7.45704	RAB41	9	15	0.2	0.2326161962278796	0.24615384615384617	0.2284784304612414
ENST00000276066.RAB41	HLpygNem1	0.000620701	0.0067435	PYGNEM	Pygathrix nemaeus	Primates	Red-shanked Douc	0	4313.66	10.8832	13.1062	RAB41	9	15	0.9		0.24615384615384617	0.2284784304612414
ENST00000276066.RAB41	HLsagImp1	0.107838	0.31846	SAGIMP	Saguinus imperator	Primates	Emperor Tamarin	0.0208333	2758.02	0.57082	0.587434	RAB41	9	15	0.2	0.2326161962278796	0.24615384615384617	0.2284784304612414
ENST00000276066.RAB41	HLsaiBol1	0.00422561	0.0278855	SAIBOL	Saimiri boliviensis	Primates	Bolivian Squirrel Monkey	0.0196078	4289.56	0.777604	1.09309	RAB41	9	15	0.3	0.3831192178244929	0.24615384615384617	0.2284784304612414
ENST00000276066.RAB41	HLtheGel1	0.0290579	0.112402	THEGEL	Theropithecus gelada	Primates	Gelada	0	5585.56	13.6453	22.389	RAB41	9	15	0.1	0.10732563273050497	0.24615384615384617	0.2284784304612414
ENST00000276066.RAB41	REFERENCE	1	1	HOMSAP	Homo sapiens	Primates	Humans					RAB41	9	15			0.24615384615384617	0.2284784304612414
ENST00000276066.RAB41	gorGor6	1	1	GORGOR	Gorilla gorilla	Primates	Western Gorilla	0.05	10705	92.8652	181.056	RAB41	9	15	0.1	0.10732563273050497	0.24615384615384617	0.2284784304612414
ENST00000276066.RAB41	panTro6	1	1	PANTRO	Pan troglodytes	Primates	Chimpanzee	0.0243902	10519.6	56.1709	63.7315	RAB41	9	15	0.2	0.2326161962278796	0.24615384615384617	0.2284784304612414
ENST00000373840.RAB14	HLaciJub2	0.00272775	0.0199052	ACIJUB	Acinonyx jubatus	Carnivora	Cheetah	0.0355556	3533.86	39.9062	45.194	RAB14	6	61	0.1	0.10732563273050497	0.31333333333333335	0.39215449990485896
ENST00000373840.RAB14	HLaepMel1	0.062008	0.199992	AEPMEL	Aepyceros melampus	Artiodactyla	Impala	0.0573248	2465.89	42.3738	53.9257	RAB14	6	61	0.4	0.5716050390351726	0.31333333333333335	0.39215449990485896
ENST00000373840.RAB14	HLailFul2	1	1	AILFUL	Ailurus fulgens	Carnivora	Red Panda	0.0707071	3580.26	5.92164	6.02914	RAB14	6	61	0.4	0.5716050390351726	0.31333333333333335	0.39215449990485896
ENST00000373840.RAB14	HLalcAlc1	1	1	ALCALC	Alces alces	Artiodactyla	Moose	0	2103.78	292.792	397.025	RAB14	6	61	0.4	0.5716050390351726	0.31333333333333335	0.39215449990485896
ENST00000373840.RAB14	HLammLer1	0.0487087	0.164856	AMMLER	Ammotragus lervia	Artiodactyla	Barbary Sheep	0.0403226	3157.15	55.4358	79.4344	RAB14	6	61	0.4	0.5716050390351726	0.31333333333333335	0.39215449990485896
ENST00000373840.RAB14	HLantAme1	1	1	ANTAME	Antilocapra americana	Artiodactyla	Pronghorn	0.03125	2057.88	41.013	45.8113	RAB14	6	61	0.4	0.5716050390351726	0.31333333333333335	0.39215449990485896
ENST00000373840.RAB14	HLantMar1	1	1	ANTMAR	Antidorcas marsupialis	Artiodactyla	Springbok	0.0060241	1728.06	28.9549	30.747	RAB14	6	61	0.4	0.5716050390351726	0.31333333333333335	0.39215449990485896
ENST00000373840.RAB14	HLateGeo1	0.0381412	0.136839	ATEGEO	Ateles geoffroyi	Primates	Geoffroy's Spider Monkey	0.16129	8757.3	7.94246	7.88453	RAB14	6	61	0.4	0.5716050390351726	0.31333333333333335	0.39215449990485896
ENST00000373840.RAB14	HLcteGun1	0.00534326	0.0329164	CTEGUN	Ctenodactylus gundi	Rodentia	Common Gundi	0.0357143	1222.44	0.287806	0.273916	RAB14	6	61	0.3	0.3831192178244929	0.31333333333333335	0.39215449990485896
ENST00000373840.RAB14	HLdesRot2	0.0789921	0.243946	DESROT	Desmodus rotundus	Chiroptera	Common Vampire Bat	0.0769231	3650.27	0.0340454	0.0280179	RAB14	6	61	0.3	0.3831192178244929	0.31333333333333335	0.39215449990485896
ENST00000373840.RAB14	HLdolPat1	1	1	DOLPAT	Dolichotis patagonum	Rodentia	Patagonian Mara	0.0103093	1834.76	7.58286	7.67676	RAB14	6	61	0.3	0.3831192178244929	0.31333333333333335	0.39215449990485896
ENST00000373840.RAB14	HLeidHel2	1	1	EIDHEL	Eidolon helvum	Chiroptera	Straw-colored Fruit Bat	0.142857	5507.59	0.289044	0.307871	RAB14	6	61	0.3	0.3831192178244929	0.31333333333333335	0.39215449990485896
ENST00000373840.RAB14	HLeryPat1	1	1	ERYPAT	Erythrocebus patas	Primates	Patas Monkey	0.0666667	4237.94	8.06267	12.9097	RAB14	6	61	0.3	0.3831192178244929	0.31333333333333335	0.39215449990485896
ENST00000373840.RAB14	HLeudTho1	0.0244916	0.0994554	EUDTHO	Eudorcas thomsonii	Artiodactyla	Thomson's Gazelle	0.038961	2162.64	18.6295	22.3168	RAB14	6	61	0.3	0.3831192178244929	0.31333333333333335	0.39215449990485896
ENST00000373840.RAB14	HLgirCam1	0.120822	0.352072	GIRCAM	Giraffa camelopardalis	Artiodactyla	Giraffe	0.0122699	4568.44	758.188	1065.01	RAB14	6	61	0.3	0.3831192178244929	0.31333333333333335	0.39215449990485896
ENST00000373840.RAB14	HLhelPar1	1	1	HELPAR	Helogale parvula	Carnivora	Dwarf Mongoose	0	3156.57	0.448303	0.408509	RAB14	6	61	0.3	0.3831192178244929	0.31333333333333335	0.39215449990485896
ENST00000373840.RAB14	HLhipAmp3	0.0318375	0.119908	HIPAMP	Hippopotamus amphibius	Artiodactyla	Hippopotamus	0	11385	1413.51	1585.4	RAB14	6	61	0.2	0.2326161962278796	0.31333333333333335	0.39215449990485896
ENST00000373840.RAB14	HLhipNig1	1	1	HIPNIG	Hippotragus niger	Artiodactyla	Sable Antelope	0.0140845	2838.43	187.538	213.563	RAB14	6	61	0.2	0.2326161962278796	0.31333333333333335	0.39215449990485896
ENST00000373840.RAB14	HLhydHyd1	1	1	HYDHYD	Hydrochoerus hydrochaeris	Rodentia	Capybara	0.0921053	1913.9	50.0684	48.8773	RAB14	6	61	0.2	0.2326161962278796	0.31333333333333335	0.39215449990485896
ENST00000373840.RAB14	HLkobLecLec1	0.0157295	0.0722734	KOBLEC	Kobus leche	Artiodactyla	Lechwe	0.00806452	3275.13	71.402	95.234	RAB14	6	61	0.2	0.2326161962278796	0.31333333333333335	0.39215449990485896
ENST00000373840.RAB14	HLlemCat1	1	1	LEMCAT	Lemur catta	Primates	Ring-tailed Lemur	0.0701754	5396.88	2.77732	2.9527	RAB14	6	61	0.2	0.2326161962278796	0.31333333333333335	0.39215449990485896
ENST00000373840.RAB14	HLlitWal1	0.0070009	0.0401935	LITWAL	Litocranius walleri	Artiodactyla	Gerenuk	0.0357143	1757.56	23.8813	27.3249	RAB14	6	61	0.2	0.2326161962278796	0.31333333333333335	0.39215449990485896
ENST00000373840.RAB14	HLlutLut1	1	1	LUTLUT	Lutra lutra	Carnivora	Eurasian Otter	0	3164.1	5.68837	7.63884	RAB14	6	61	0.2	0.2326161962278796	0.31333333333333335	0.39215449990485896
ENST00000373840.RAB14	HLmacFas6	1	1	MACFAS	Macaca fascicularis	Primates	Long-tailed Macaque (Crab-eating Macaque)	0.0357143	4822.26	7.74283	6.14246	RAB14	6	61	0.2	0.2326161962278796	0.31333333333333335	0.39215449990485896
ENST00000373840.RAB14	HLmunMun1	1	1	MUNMUN	Mungos mungo	Carnivora	Banded Mongoose	0.0681818	2962.1	1.64991	1.54335	RAB14	6	61	0.2	0.2326161962278796	0.31333333333333335	0.39215449990485896
ENST00000373840.RAB14	HLneoNeb1	1	1	NEONEB	Neofelis nebulosa	Carnivora	Clouded Leopard	0.26087	4215.39	14.351	21.434	RAB14	6	61	0.1	0.10732563273050497	0.31333333333333335	0.39215449990485896
ENST00000373840.RAB14	HLoryGaz1	0.5	1	ORYGAZ	Oryx gazella	Artiodactyla	Gemsbok	0	3094.84	165.901	162.822	RAB14	6	61	0.1	0.10732563273050497	0.31333333333333335	0.39215449990485896
ENST00000373840.RAB14	HLpanLeo1	1	1	PANLEO	Panthera leo	Carnivora	Lion	0.127451	4678.41	135.623	188.265	RAB14	6	61	0.1	0.10732563273050497	0.31333333333333335	0.39215449990485896
ENST00000373840.RAB14	HLpanOnc2	1	1	PANONC	Panthera onca	Carnivora	Jaguar	0.243902	5659.18	50.7091	63.4982	RAB14	6	61	0.1	0.10732563273050497	0.31333333333333335	0.39215449990485896
ENST00000373840.RAB14	HLphoVit1	1	1	PHOVIT	Phoca vitulina	Carnivora	Harbor Seal	0	6787.47	62.2475	84.7499	RAB14	6	61	0.1	0.10732563273050497	0.31333333333333335	0.39215449990485896
ENST00000373840.RAB14	HLpitPit1	1	1	PITPIT	Pithecia pithecia	Primates	White-faced Saki	0	5126.24	1.78302	2.14445	RAB14	6	61	0.1	0.10732563273050497	0.31333333333333335	0.39215449990485896
ENST00000373840.RAB14	HLproCap3	0.00201105	0.0158503	PROCAP	Procavia capensis	Hyracoidea	Rock Hyrax	0.0649351	1839.65	3.22701	3.45441	RAB14	6	61	0.1	0.10732563273050497	0.31333333333333335	0.39215449990485896
ENST00000373840.RAB14	HLproLot1	0.0343724	0.126783	PROLOT	Procyon lotor	Carnivora	Raccoon	0.2	3894.25	5.91166	7.45704	RAB14	6	61	0.1	0.10732563273050497	0.31333333333333335	0.39215449990485896
ENST00000373840.RAB14	HLpteVam2	1	1	PTEVAM	Pteropus vampyrus	Chiroptera	Large Flying Fox	0.166667	5213.51	1.10581	1.20056	RAB14	6	61	0.8		0.31333333333333335	0.39215449990485896
ENST00000373840.RAB14	HLpumCon1	1	1	PUMCON	Puma concolor	Carnivora	Cougar (Puma/Mountain Lion)	0.117647	4386.41	43.3804	58.504	RAB14	6	61	0.8		0.31333333333333335	0.39215449990485896
ENST00000373840.RAB14	HLpygNem1	1	1	PYGNEM	Pygathrix nemaeus	Primates	Red-shanked Douc	0	4313.66	10.8832	13.1062	RAB14	6	61	0.8		0.31333333333333335	0.39215449990485896
ENST00000373840.RAB14	HLranTar1	0.0178685	0.0784288	RANTAR	Rangifer tarandus	Artiodactyla	Reindeer (Caribou)	0.0344828	2735.58	86.7677	128.079	RAB14	6	61	0.8		0.31333333333333335	0.39215449990485896
ENST00000373840.RAB14	HLrouAeg4	1	1	ROUAEG	Rousettus aegyptiacus	Chiroptera	Egyptian Fruit Bat	0.125	3516.46	0.123107	0.147397	RAB14	6	61	0.6	1.2070784343255752	0.31333333333333335	0.39215449990485896
ENST00000373840.RAB14	HLrouLes1	1	1	ROULES	Rousettus leschenaultii	Chiroptera	Leschenault's Rousette	0	2073.84	0.0803809	0.101807	RAB14	6	61	0.6	1.2070784343255752	0.31333333333333335	0.39215449990485896
ENST00000373840.RAB14	HLsagImp1	1	1	SAGIMP	Saguinus imperator	Primates	Emperor Tamarin	0.0208333	2758.02	0.57082	0.587434	RAB14	6	61	0.6	1.2070784343255752	0.31333333333333335	0.39215449990485896
ENST00000373840.RAB14	HLsaiBol1	1	1	SAIBOL	Saimiri boliviensis	Primates	Bolivian Squirrel Monkey	0.0196078	4289.56	0.777604	1.09309	RAB14	6	61	0.6	1.2070784343255752	0.31333333333333335	0.39215449990485896
ENST00000373840.RAB14	HLsciVul1	0.0552824	0.18222	SCIVUL	Sciurus vulgaris	Rodentia	Eurasian Red Squirrel	0.0379747	1387.36	0.385777	0.332731	RAB14	6	61	0.5	0.8239592165010822	0.31333333333333335	0.39215449990485896
ENST00000373840.RAB14	HLsurSur2	0.0394374	0.140423	SURSUR	Suricata suricatta	Carnivora	Meerkat	0.0774818	2851.01	1.03039	1.05194	RAB14	6	61	0.4	0.5716050390351726	0.31333333333333335	0.39215449990485896
ENST00000373840.RAB14	HLsynCaf1	1	1	SYNCAF	Syncerus caffer	Artiodactyla	African Buffalo	0	5026.79	438.186	444.97	RAB14	6	61	0.4	0.5716050390351726	0.31333333333333335	0.39215449990485896
ENST00000373840.RAB14	HLtapInd2	1	1	TAPIND	Tapirus indicus	Perissodactyla	Malayan Tapir	0.2	5722.04	339.956	316.863	RAB14	6	61	0.3	0.3831192178244929	0.31333333333333335	0.39215449990485896
ENST00000373840.RAB14	HLtapTer1	1	1	TAPTER	Tapirus terrestris	Perissodactyla	South American Tapir	0.0238095	5960.33	224.153	190.474	RAB14	6	61	0.3	0.3831192178244929	0.31333333333333335	0.39215449990485896
ENST00000373840.RAB14	HLtheGel1	1	1	THEGEL	Theropithecus gelada	Primates	Gelada	0	5585.56	13.6453	22.389	RAB14	6	61	0.3	0.3831192178244929	0.31333333333333335	0.39215449990485896
ENST00000373840.RAB14	HLtraImb1	1	1	TRAIMB	Tragelaphus imberbis	Artiodactyla	Lesser Kudu	0.0526316	2455.95	63.6422	81.7624	RAB14	6	61	0.3	0.3831192178244929	0.31333333333333335	0.39215449990485896
ENST00000373840.RAB14	HLtraJav1	0.036804	0.133103	TRAJAV	Tragulus javanicus	Artiodactyla	Javan Chevrotain (Mouse Deer)	0	2498.25	1.82991	1.59939	RAB14	6	61	0.2	0.2326161962278796	0.31333333333333335	0.39215449990485896
ENST00000373840.RAB14	HLursArc1	1	1	URSARC	Ursus arctos	Carnivora	Brown Bear	0.1	6957.18	202.121	328.986	RAB14	6	61	0.1	0.10732563273050497	0.31333333333333335	0.39215449990485896
ENST00000373840.RAB14	HLzalCal1	0.0581746	0.189765	ZALCAL	Zalophus californianus	Carnivora	California Sea Lion	0.0888889	5914.62	86.9451	196.76	RAB14	6	61	0.3	0.3831192178244929	0.31333333333333335	0.39215449990485896
ENST00000373840.RAB14	REFERENCE	1	1	HOMSAP	Homo sapiens	Primates	Humans					RAB14	6	61			0.31333333333333335	0.39215449990485896
ENST00000373840.RAB14	bisBis1	1	1	BISBIS	Bison bison	Artiodactyla	American Bison	0.0547945	4678.87	486.867	777.241	RAB14	6	61	0.4	0.5716050390351726	0.31333333333333335	0.39215449990485896
ENST00000373840.RAB14	echTel2	0.0476086	0.162068	ECHTEL	Echinops telfairi	Afrosoricida	Lesser hedgehog tenrec	0.0571429	2720.27	0.155031	0.142928	RAB14	6	61	0.3	0.3831192178244929	0.31333333333333335	0.39215449990485896
ENST00000373840.RAB14	eulMac1	1	1	EULMAC	Eulemur macaco	Primates	Black Lemur	0.125	5478.84	2.51463	2.41599	RAB14	6	61	0.3	0.3831192178244929	0.31333333333333335	0.39215449990485896
ENST00000373840.RAB14	gorGor6	1	1	GORGOR	Gorilla gorilla	Primates	Western Gorilla	0.05	10705	92.8652	181.056	RAB14	6	61	0.3	0.3831192178244929	0.31333333333333335	0.39215449990485896
ENST00000373840.RAB14	hetGla2	0.0017659	0.0143984	HETGLA	Heterocephalus glaber	Rodentia	Naked Mole-rat	0.0245902	4726.02	0.0507453	0.0450049	RAB14	6	61	0.3	0.3831192178244929	0.31333333333333335	0.39215449990485896
ENST00000373840.RAB14	jacJac1	0.000716124	0.00751095	JACJAC	Jaculus jaculus	Rodentia	Lesser Egyptian Jerboa	0.0833333	900.424	0.0618153	0.0635834	RAB14	6	61	0.2	0.2326161962278796	0.31333333333333335	0.39215449990485896
ENST00000373840.RAB14	micMur3	1	1	MICMUR	Microcebus murinus	Primates	Gray Mouse Lemur	0.142857	2773.3	0.0844424	0.0767749	RAB14	6	61	0.2	0.2326161962278796	0.31333333333333335	0.39215449990485896
ENST00000373840.RAB14	panTro6	1	1	PANTRO	Pan troglodytes	Primates	Chimpanzee	0.0243902	10519.6	56.1709	63.7315	RAB14	6	61	0.1	0.10732563273050497	0.31333333333333335	0.39215449990485896
ENST00000373840.RAB14	ursMar1	1	1	URSMAR	Ursus maritimus	Carnivora	Polar Bear	0.0454545	7678.25	259.359	430.162	RAB14	6	61	0.1	0.10732563273050497	0.31333333333333335	0.39215449990485896
ENST00000468148.RAB23	HLaciJub2	1	1	ACIJUB	Acinonyx jubatus	Carnivora	Cheetah	0.0355556	3533.86	39.9062	45.194	RAB23	3	60	0.1	0.10732563273050497	0.3137931034482759	0.3770162386384214
ENST00000468148.RAB23	HLaepMel1	0.5	1	AEPMEL	Aepyceros melampus	Artiodactyla	Impala	0.0573248	2465.89	42.3738	53.9257	RAB23	3	60	0.4	0.5716050390351726	0.3137931034482759	0.3770162386384214
ENST00000468148.RAB23	HLailFul2	0.5	1	AILFUL	Ailurus fulgens	Carnivora	Red Panda	0.0707071	3580.26	5.92164	6.02914	RAB23	3	60	0.1	0.10732563273050497	0.3137931034482759	0.3770162386384214
ENST00000468148.RAB23	HLalcAlc1	0.5	1	ALCALC	Alces alces	Artiodactyla	Moose	0	2103.78	292.792	397.025	RAB23	3	60	0.1	0.10732563273050497	0.3137931034482759	0.3770162386384214
ENST00000468148.RAB23	HLammLer1	0.5	1	AMMLER	Ammotragus lervia	Artiodactyla	Barbary Sheep	0.0403226	3157.15	55.4358	79.4344	RAB23	3	60	0.3	0.3831192178244929	0.3137931034482759	0.3770162386384214
ENST00000468148.RAB23	HLantAme1	1	1	ANTAME	Antilocapra americana	Artiodactyla	Pronghorn	0.03125	2057.88	41.013	45.8113	RAB23	3	60	0.4	0.5716050390351726	0.3137931034482759	0.3770162386384214
ENST00000468148.RAB23	HLantMar1	1	1	ANTMAR	Antidorcas marsupialis	Artiodactyla	Springbok	0.0060241	1728.06	28.9549	30.747	RAB23	3	60	0.4	0.5716050390351726	0.3137931034482759	0.3770162386384214
ENST00000468148.RAB23	HLateGeo1	0.5	1	ATEGEO	Ateles geoffroyi	Primates	Geoffroy's Spider Monkey	0.16129	8757.3	7.94246	7.88453	RAB23	3	60	0.4	0.5716050390351726	0.3137931034482759	0.3770162386384214
ENST00000468148.RAB23	HLcteGun1	0.5	1	CTEGUN	Ctenodactylus gundi	Rodentia	Common Gundi	0.0357143	1222.44	0.287806	0.273916	RAB23	3	60	0.3	0.3831192178244929	0.3137931034482759	0.3770162386384214
ENST00000468148.RAB23	HLdesRot2	0.5	1	DESROT	Desmodus rotundus	Chiroptera	Common Vampire Bat	0.0769231	3650.27	0.0340454	0.0280179	RAB23	3	60	0.3	0.3831192178244929	0.3137931034482759	0.3770162386384214
ENST00000468148.RAB23	HLdolPat1	0.5	1	DOLPAT	Dolichotis patagonum	Rodentia	Patagonian Mara	0.0103093	1834.76	7.58286	7.67676	RAB23	3	60			0.3137931034482759	0.3770162386384214
ENST00000468148.RAB23	HLeidHel2	0.5	1	EIDHEL	Eidolon helvum	Chiroptera	Straw-colored Fruit Bat	0.142857	5507.59	0.289044	0.307871	RAB23	3	60	0.3	0.3831192178244929	0.3137931034482759	0.3770162386384214
ENST00000468148.RAB23	HLeryPat1	0.0208461	0.0877487	ERYPAT	Erythrocebus patas	Primates	Patas Monkey	0.0666667	4237.94	8.06267	12.9097	RAB23	3	60	0.3	0.3831192178244929	0.3137931034482759	0.3770162386384214
ENST00000468148.RAB23	HLeudTho1	1	1	EUDTHO	Eudorcas thomsonii	Artiodactyla	Thomson's Gazelle	0.038961	2162.64	18.6295	22.3168	RAB23	3	60	0.3	0.3831192178244929	0.3137931034482759	0.3770162386384214
ENST00000468148.RAB23	HLgirCam1	0.5	1	GIRCAM	Giraffa camelopardalis	Artiodactyla	Giraffe	0.0122699	4568.44	758.188	1065.01	RAB23	3	60	0.3	0.3831192178244929	0.3137931034482759	0.3770162386384214
ENST00000468148.RAB23	HLhelPar1	0.0114794	0.0574274	HELPAR	Helogale parvula	Carnivora	Dwarf Mongoose	0	3156.57	0.448303	0.408509	RAB23	3	60	0.2	0.2326161962278796	0.3137931034482759	0.3770162386384214
ENST00000468148.RAB23	HLhipAmp3	0.0219206	0.0914568	HIPAMP	Hippopotamus amphibius	Artiodactyla	Hippopotamus	0	11385	1413.51	1585.4	RAB23	3	60	0.2	0.2326161962278796	0.3137931034482759	0.3770162386384214
ENST00000468148.RAB23	HLhipNig1	1	1	HIPNIG	Hippotragus niger	Artiodactyla	Sable Antelope	0.0140845	2838.43	187.538	213.563	RAB23	3	60	0.2	0.2326161962278796	0.3137931034482759	0.3770162386384214
ENST00000468148.RAB23	HLhydHyd1	0.0380404	0.13657	HYDHYD	Hydrochoerus hydrochaeris	Rodentia	Capybara	0.0921053	1913.9	50.0684	48.8773	RAB23	3	60	0.2	0.2326161962278796	0.3137931034482759	0.3770162386384214
ENST00000468148.RAB23	HLkobLecLec1	0.139958	0.401762	KOBLEC	Kobus leche	Artiodactyla	Lechwe	0.00806452	3275.13	71.402	95.234	RAB23	3	60	0.2	0.2326161962278796	0.3137931034482759	0.3770162386384214
ENST00000468148.RAB23	HLlemCat1	0.5	1	LEMCAT	Lemur catta	Primates	Ring-tailed Lemur	0.0701754	5396.88	2.77732	2.9527	RAB23	3	60	0.2	0.2326161962278796	0.3137931034482759	0.3770162386384214
ENST00000468148.RAB23	HLlitWal1	1	1	LITWAL	Litocranius walleri	Artiodactyla	Gerenuk	0.0357143	1757.56	23.8813	27.3249	RAB23	3	60	0.2	0.2326161962278796	0.3137931034482759	0.3770162386384214
ENST00000468148.RAB23	HLlutLut1	0.0296541	0.113962	LUTLUT	Lutra lutra	Carnivora	Eurasian Otter	0	3164.1	5.68837	7.63884	RAB23	3	60	0.2	0.2326161962278796	0.3137931034482759	0.3770162386384214
ENST00000468148.RAB23	HLmacFas6	1	1	MACFAS	Macaca fascicularis	Primates	Long-tailed Macaque (Crab-eating Macaque)	0.0357143	4822.26	7.74283	6.14246	RAB23	3	60	0.2	0.2326161962278796	0.3137931034482759	0.3770162386384214
ENST00000468148.RAB23	HLmunMun1	0.5	1	MUNMUN	Mungos mungo	Carnivora	Banded Mongoose	0.0681818	2962.1	1.64991	1.54335	RAB23	3	60	0.2	0.2326161962278796	0.3137931034482759	0.3770162386384214
ENST00000468148.RAB23	HLneoNeb1	1	1	NEONEB	Neofelis nebulosa	Carnivora	Clouded Leopard	0.26087	4215.39	14.351	21.434	RAB23	3	60	0.1	0.10732563273050497	0.3137931034482759	0.3770162386384214
ENST00000468148.RAB23	HLoryGaz1	0.0163627	0.0743751	ORYGAZ	Oryx gazella	Artiodactyla	Gemsbok	0	3094.84	165.901	162.822	RAB23	3	60	0	0	0.3137931034482759	0.3770162386384214
ENST00000468148.RAB23	HLpanLeo1	1	1	PANLEO	Panthera leo	Carnivora	Lion	0.127451	4678.41	135.623	188.265	RAB23	3	60	0.1	0.10732563273050497	0.3137931034482759	0.3770162386384214
ENST00000468148.RAB23	HLpanOnc2	1	1	PANONC	Panthera onca	Carnivora	Jaguar	0.243902	5659.18	50.7091	63.4982	RAB23	3	60	0.1	0.10732563273050497	0.3137931034482759	0.3770162386384214
ENST00000468148.RAB23	HLphoVit1	0.081984	0.251542	PHOVIT	Phoca vitulina	Carnivora	Harbor Seal	0	6787.47	62.2475	84.7499	RAB23	3	60	0.1	0.10732563273050497	0.3137931034482759	0.3770162386384214
ENST00000468148.RAB23	HLpitPit1	1	1	PITPIT	Pithecia pithecia	Primates	White-faced Saki	0	5126.24	1.78302	2.14445	RAB23	3	60	0.1	0.10732563273050497	0.3137931034482759	0.3770162386384214
ENST00000468148.RAB23	HLproCap3	0.0473372	0.161319	PROCAP	Procavia capensis	Hyracoidea	Rock Hyrax	0.0649351	1839.65	3.22701	3.45441	RAB23	3	60	0.9		0.3137931034482759	0.3770162386384214
ENST00000468148.RAB23	HLpteVam2	1	1	PTEVAM	Pteropus vampyrus	Chiroptera	Large Flying Fox	0.166667	5213.51	1.10581	1.20056	RAB23	3	60	0.8		0.3137931034482759	0.3770162386384214
ENST00000468148.RAB23	HLpumCon1	1	1	PUMCON	Puma concolor	Carnivora	Cougar (Puma/Mountain Lion)	0.117647	4386.41	43.3804	58.504	RAB23	3	60	0.8		0.3137931034482759	0.3770162386384214
ENST00000468148.RAB23	HLpygNem1	1	1	PYGNEM	Pygathrix nemaeus	Primates	Red-shanked Douc	0	4313.66	10.8832	13.1062	RAB23	3	60	0.8		0.3137931034482759	0.3770162386384214
ENST00000468148.RAB23	HLranTar1	0.5	1	RANTAR	Rangifer tarandus	Artiodactyla	Reindeer (Caribou)	0.0344828	2735.58	86.7677	128.079	RAB23	3	60	0.8		0.3137931034482759	0.3770162386384214
ENST00000468148.RAB23	HLrouAeg4	1	1	ROUAEG	Rousettus aegyptiacus	Chiroptera	Egyptian Fruit Bat	0.125	3516.46	0.123107	0.147397	RAB23	3	60	0.6	1.2070784343255752	0.3137931034482759	0.3770162386384214
ENST00000468148.RAB23	HLrouLes1	1	1	ROULES	Rousettus leschenaultii	Chiroptera	Leschenault's Rousette	0	2073.84	0.0803809	0.101807	RAB23	3	60	0.6	1.2070784343255752	0.3137931034482759	0.3770162386384214
ENST00000468148.RAB23	HLsagImp1	1	1	SAGIMP	Saguinus imperator	Primates	Emperor Tamarin	0.0208333	2758.02	0.57082	0.587434	RAB23	3	60	0.6	1.2070784343255752	0.3137931034482759	0.3770162386384214
ENST00000468148.RAB23	HLsaiBol1	0.5	1	SAIBOL	Saimiri boliviensis	Primates	Bolivian Squirrel Monkey	0.0196078	4289.56	0.777604	1.09309	RAB23	3	60	0.6	1.2070784343255752	0.3137931034482759	0.3770162386384214
ENST00000468148.RAB23	HLsciVul1	0.5	1	SCIVUL	Sciurus vulgaris	Rodentia	Eurasian Red Squirrel	0.0379747	1387.36	0.385777	0.332731	RAB23	3	60	0.5	0.8239592165010822	0.3137931034482759	0.3770162386384214
ENST00000468148.RAB23	HLsurSur2	0.0363399	0.131879	SURSUR	Suricata suricatta	Carnivora	Meerkat	0.0774818	2851.01	1.03039	1.05194	RAB23	3	60	0.4	0.5716050390351726	0.3137931034482759	0.3770162386384214
ENST00000468148.RAB23	HLsynCaf1	0.5	1	SYNCAF	Syncerus caffer	Artiodactyla	African Buffalo	0	5026.79	438.186	444.97	RAB23	3	60	0.4	0.5716050390351726	0.3137931034482759	0.3770162386384214
ENST00000468148.RAB23	HLtapInd2	0.249971	0.682922	TAPIND	Tapirus indicus	Perissodactyla	Malayan Tapir	0.2	5722.04	339.956	316.863	RAB23	3	60	0.3	0.3831192178244929	0.3137931034482759	0.3770162386384214
ENST00000468148.RAB23	HLtapTer1	0.0137337	0.0659471	TAPTER	Tapirus terrestris	Perissodactyla	South American Tapir	0.0238095	5960.33	224.153	190.474	RAB23	3	60	0.3	0.3831192178244929	0.3137931034482759	0.3770162386384214
ENST00000468148.RAB23	HLtheGel1	1	1	THEGEL	Theropithecus gelada	Primates	Gelada	0	5585.56	13.6453	22.389	RAB23	3	60	0.3	0.3831192178244929	0.3137931034482759	0.3770162386384214
ENST00000468148.RAB23	HLtraImb1	1	1	TRAIMB	Tragelaphus imberbis	Artiodactyla	Lesser Kudu	0.0526316	2455.95	63.6422	81.7624	RAB23	3	60	0.3	0.3831192178244929	0.3137931034482759	0.3770162386384214
ENST00000468148.RAB23	HLtraJav1	8.08328766892519e-05	0.00148037	TRAJAV	Tragulus javanicus	Artiodactyla	Javan Chevrotain (Mouse Deer)	0	2498.25	1.82991	1.59939	RAB23	3	60	0.4	0.5716050390351726	0.3137931034482759	0.3770162386384214
ENST00000468148.RAB23	HLursArc1	1	1	URSARC	Ursus arctos	Carnivora	Brown Bear	0.1	6957.18	202.121	328.986	RAB23	3	60	0.1	0.10732563273050497	0.3137931034482759	0.3770162386384214
ENST00000468148.RAB23	HLzalCal1	0.5	1	ZALCAL	Zalophus californianus	Carnivora	California Sea Lion	0.0888889	5914.62	86.9451	196.76	RAB23	3	60	0.4	0.5716050390351726	0.3137931034482759	0.3770162386384214
ENST00000468148.RAB23	REFERENCE	0.5	1	HOMSAP	Homo sapiens	Primates	Humans					RAB23	3	60			0.3137931034482759	0.3770162386384214
ENST00000468148.RAB23	bisBis1	1	1	BISBIS	Bison bison	Artiodactyla	American Bison	0.0547945	4678.87	486.867	777.241	RAB23	3	60	0.4	0.5716050390351726	0.3137931034482759	0.3770162386384214
ENST00000468148.RAB23	echTel2	0.0129815	0.0632674	ECHTEL	Echinops telfairi	Afrosoricida	Lesser hedgehog tenrec	0.0571429	2720.27	0.155031	0.142928	RAB23	3	60	0	0	0.3137931034482759	0.3770162386384214
ENST00000468148.RAB23	eulMac1	1	1	EULMAC	Eulemur macaco	Primates	Black Lemur	0.125	5478.84	2.51463	2.41599	RAB23	3	60	0.3	0.3831192178244929	0.3137931034482759	0.3770162386384214
ENST00000468148.RAB23	gorGor6	0.0181197	0.0790905	GORGOR	Gorilla gorilla	Primates	Western Gorilla	0.05	10705	92.8652	181.056	RAB23	3	60	0.3	0.3831192178244929	0.3137931034482759	0.3770162386384214
ENST00000468148.RAB23	hetGla2	0.000114786	0.00195332	HETGLA	Heterocephalus glaber	Rodentia	Naked Mole-rat	0.0245902	4726.02	0.0507453	0.0450049	RAB23	3	60	0.2	0.2326161962278796	0.3137931034482759	0.3770162386384214
ENST00000468148.RAB23	jacJac1	0.000322383	0.00416191	JACJAC	Jaculus jaculus	Rodentia	Lesser Egyptian Jerboa	0.0833333	900.424	0.0618153	0.0635834	RAB23	3	60	0.2	0.2326161962278796	0.3137931034482759	0.3770162386384214
ENST00000468148.RAB23	micMur3	0.0524902	0.175021	MICMUR	Microcebus murinus	Primates	Gray Mouse Lemur	0.142857	2773.3	0.0844424	0.0767749	RAB23	3	60	0.2	0.2326161962278796	0.3137931034482759	0.3770162386384214
ENST00000468148.RAB23	panTro6	1	1	PANTRO	Pan troglodytes	Primates	Chimpanzee	0.0243902	10519.6	56.1709	63.7315	RAB23	3	60	0.1	0.10732563273050497	0.3137931034482759	0.3770162386384214
ENST00000468148.RAB23	ursMar1	1	1	URSMAR	Ursus maritimus	Carnivora	Polar Bear	0.0454545	7678.25	259.359	430.162	RAB23	3	60	0.1	0.10732563273050497	0.3137931034482759	0.3770162386384214
ENST00000547517.RAB5C	HLaciJub2	1	1	ACIJUB	Acinonyx jubatus	Carnivora	Cheetah	0.0355556	3533.86	39.9062	45.194	RAB5C	20	62	0.1	0.10732563273050497	0.2901639344262295	0.42178491726711964
ENST00000547517.RAB5C	HLaepMel1	7.65072948383239e-07	3.28633607373709e-05	AEPMEL	Aepyceros melampus	Artiodactyla	Impala	0.0573248	2465.89	42.3738	53.9257	RAB5C	20	62	0.3	0.3831192178244929	0.2901639344262295	0.42178491726711964
ENST00000547517.RAB5C	HLailFul2	1	1	AILFUL	Ailurus fulgens	Carnivora	Red Panda	0.0707071	3580.26	5.92164	6.02914	RAB5C	20	62	0.3	0.3831192178244929	0.2901639344262295	0.42178491726711964
ENST00000547517.RAB5C	HLalcAlc1	0.00173005	0.014155	ALCALC	Alces alces	Artiodactyla	Moose	0	2103.78	292.792	397.025	RAB5C	20	62	0.3	0.3831192178244929	0.2901639344262295	0.42178491726711964
ENST00000547517.RAB5C	HLammLer1	0.5	1	AMMLER	Ammotragus lervia	Artiodactyla	Barbary Sheep	0.0403226	3157.15	55.4358	79.4344	RAB5C	20	62	0.3	0.3831192178244929	0.2901639344262295	0.42178491726711964
ENST00000547517.RAB5C	HLantAme1	0.420134	1	ANTAME	Antilocapra americana	Artiodactyla	Pronghorn	0.03125	2057.88	41.013	45.8113	RAB5C	20	62	0.3	0.3831192178244929	0.2901639344262295	0.42178491726711964
ENST00000547517.RAB5C	HLantMar1	1	1	ANTMAR	Antidorcas marsupialis	Artiodactyla	Springbok	0.0060241	1728.06	28.9549	30.747	RAB5C	20	62	0.3	0.3831192178244929	0.2901639344262295	0.42178491726711964
ENST00000547517.RAB5C	HLateGeo1	6.32396415944925e-06	0.000186755	ATEGEO	Ateles geoffroyi	Primates	Geoffroy's Spider Monkey	0.16129	8757.3	7.94246	7.88453	RAB5C	20	62	0.3	0.3831192178244929	0.2901639344262295	0.42178491726711964
ENST00000547517.RAB5C	HLcapIbe1	1	1	CAPIBE	Capra ibex	Artiodactyla	Alpine Ibex	0	2727.22	37.3595	73.9619	RAB5C	20	62	0.3	0.3831192178244929	0.2901639344262295	0.42178491726711964
ENST00000547517.RAB5C	HLcteGun1	0.00193281	0.0153488	CTEGUN	Ctenodactylus gundi	Rodentia	Common Gundi	0.0357143	1222.44	0.287806	0.273916	RAB5C	20	62	0.2	0.2326161962278796	0.2901639344262295	0.42178491726711964
ENST00000547517.RAB5C	HLdesRot2	0.000722279	0.00755038	DESROT	Desmodus rotundus	Chiroptera	Common Vampire Bat	0.0769231	3650.27	0.0340454	0.0280179	RAB5C	20	62	0.2	0.2326161962278796	0.2901639344262295	0.42178491726711964
ENST00000547517.RAB5C	HLdolPat1	0.00220057	0.0169461	DOLPAT	Dolichotis patagonum	Rodentia	Patagonian Mara	0.0103093	1834.76	7.58286	7.67676	RAB5C	20	62	0.3	0.3831192178244929	0.2901639344262295	0.42178491726711964
ENST00000547517.RAB5C	HLeidHel2	0.0407433	0.143881	EIDHEL	Eidolon helvum	Chiroptera	Straw-colored Fruit Bat	0.142857	5507.59	0.289044	0.307871	RAB5C	20	62	0.2	0.2326161962278796	0.2901639344262295	0.42178491726711964
ENST00000547517.RAB5C	HLeryPat1	1	1	ERYPAT	Erythrocebus patas	Primates	Patas Monkey	0.0666667	4237.94	8.06267	12.9097	RAB5C	20	62	0.2	0.2326161962278796	0.2901639344262295	0.42178491726711964
ENST00000547517.RAB5C	HLeudTho1	1	1	EUDTHO	Eudorcas thomsonii	Artiodactyla	Thomson's Gazelle	0.038961	2162.64	18.6295	22.3168	RAB5C	20	62	0.2	0.2326161962278796	0.2901639344262295	0.42178491726711964
ENST00000547517.RAB5C	HLgirCam1	0.0321992	0.120843	GIRCAM	Giraffa camelopardalis	Artiodactyla	Giraffe	0.0122699	4568.44	758.188	1065.01	RAB5C	20	62	0.2	0.2326161962278796	0.2901639344262295	0.42178491726711964
ENST00000547517.RAB5C	HLhelPar1	1	1	HELPAR	Helogale parvula	Carnivora	Dwarf Mongoose	0	3156.57	0.448303	0.408509	RAB5C	20	62	0.2	0.2326161962278796	0.2901639344262295	0.42178491726711964
ENST00000547517.RAB5C	HLhipAmp3	3.25387452743686e-05	0.000711785	HIPAMP	Hippopotamus amphibius	Artiodactyla	Hippopotamus	0	11385	1413.51	1585.4	RAB5C	20	62	0.2	0.2326161962278796	0.2901639344262295	0.42178491726711964
ENST00000547517.RAB5C	HLhipNig1	1	1	HIPNIG	Hippotragus niger	Artiodactyla	Sable Antelope	0.0140845	2838.43	187.538	213.563	RAB5C	20	62	0.2	0.2326161962278796	0.2901639344262295	0.42178491726711964
ENST00000547517.RAB5C	HLhydHyd1	1.05826913924245e-05	0.000286551	HYDHYD	Hydrochoerus hydrochaeris	Rodentia	Capybara	0.0921053	1913.9	50.0684	48.8773	RAB5C	20	62	0.3	0.3831192178244929	0.2901639344262295	0.42178491726711964
ENST00000547517.RAB5C	HLkobLecLec1	8.87798311532961e-08	5.70727485985475e-06	KOBLEC	Kobus leche	Artiodactyla	Lechwe	0.00806452	3275.13	71.402	95.234	RAB5C	20	62	0.2	0.2326161962278796	0.2901639344262295	0.42178491726711964
ENST00000547517.RAB5C	HLlemCat1	0.104201	0.308586	LEMCAT	Lemur catta	Primates	Ring-tailed Lemur	0.0701754	5396.88	2.77732	2.9527	RAB5C	20	62	0.2	0.2326161962278796	0.2901639344262295	0.42178491726711964
ENST00000547517.RAB5C	HLlitWal1	1	1	LITWAL	Litocranius walleri	Artiodactyla	Gerenuk	0.0357143	1757.56	23.8813	27.3249	RAB5C	20	62	0.2	0.2326161962278796	0.2901639344262295	0.42178491726711964
ENST00000547517.RAB5C	HLlutLut1	1	1	LUTLUT	Lutra lutra	Carnivora	Eurasian Otter	0	3164.1	5.68837	7.63884	RAB5C	20	62	0.2	0.2326161962278796	0.2901639344262295	0.42178491726711964
ENST00000547517.RAB5C	HLmacFas6	0.5	1	MACFAS	Macaca fascicularis	Primates	Long-tailed Macaque (Crab-eating Macaque)	0.0357143	4822.26	7.74283	6.14246	RAB5C	20	62	0.1	0.10732563273050497	0.2901639344262295	0.42178491726711964
ENST00000547517.RAB5C	HLmunMun1	1	1	MUNMUN	Mungos mungo	Carnivora	Banded Mongoose	0.0681818	2962.1	1.64991	1.54335	RAB5C	20	62	0.4	0.5716050390351726	0.2901639344262295	0.42178491726711964
ENST00000547517.RAB5C	HLneoNeb1	1	1	NEONEB	Neofelis nebulosa	Carnivora	Clouded Leopard	0.26087	4215.39	14.351	21.434	RAB5C	20	62	0.1	0.10732563273050497	0.2901639344262295	0.42178491726711964
ENST00000547517.RAB5C	HLoryGaz1	1	1	ORYGAZ	Oryx gazella	Artiodactyla	Gemsbok	0	3094.84	165.901	162.822	RAB5C	20	62	0.1	0.10732563273050497	0.2901639344262295	0.42178491726711964
ENST00000547517.RAB5C	HLpanLeo1	1	1	PANLEO	Panthera leo	Carnivora	Lion	0.127451	4678.41	135.623	188.265	RAB5C	20	62	0.1	0.10732563273050497	0.2901639344262295	0.42178491726711964
ENST00000547517.RAB5C	HLpanOnc2	1	1	PANONC	Panthera onca	Carnivora	Jaguar	0.243902	5659.18	50.7091	63.4982	RAB5C	20	62	0.1	0.10732563273050497	0.2901639344262295	0.42178491726711964
ENST00000547517.RAB5C	HLphoVit1	0.000488337	0.00567624	PHOVIT	Phoca vitulina	Carnivora	Harbor Seal	0	6787.47	62.2475	84.7499	RAB5C	20	62	0.9		0.2901639344262295	0.42178491726711964
ENST00000547517.RAB5C	HLpitPit1	0.0141343	0.0671203	PITPIT	Pithecia pithecia	Primates	White-faced Saki	0	5126.24	1.78302	2.14445	RAB5C	20	62	0.7	2.0310376508266565	0.2901639344262295	0.42178491726711964
ENST00000547517.RAB5C	HLproCap3	0.0823096	0.252459	PROCAP	Procavia capensis	Hyracoidea	Rock Hyrax	0.0649351	1839.65	3.22701	3.45441	RAB5C	20	62	0.7	2.0310376508266565	0.2901639344262295	0.42178491726711964
ENST00000547517.RAB5C	HLproLot1	3.0379476712028003e-10	3.85214899978337e-08	PROLOT	Procyon lotor	Carnivora	Raccoon	0.2	3894.25	5.91166	7.45704	RAB5C	20	62	0.7	2.0310376508266565	0.2901639344262295	0.42178491726711964
ENST00000547517.RAB5C	HLpteVam2	0.034305	0.126634	PTEVAM	Pteropus vampyrus	Chiroptera	Large Flying Fox	0.166667	5213.51	1.10581	1.20056	RAB5C	20	62	0.5	0.8239592165010822	0.2901639344262295	0.42178491726711964
ENST00000547517.RAB5C	HLpumCon1	1	1	PUMCON	Puma concolor	Carnivora	Cougar (Puma/Mountain Lion)	0.117647	4386.41	43.3804	58.504	RAB5C	20	62	0.5	0.8239592165010822	0.2901639344262295	0.42178491726711964
ENST00000547517.RAB5C	HLpygNem1	0.00997355	0.0521905	PYGNEM	Pygathrix nemaeus	Primates	Red-shanked Douc	0	4313.66	10.8832	13.1062	RAB5C	20	62	0.5	0.8239592165010822	0.2901639344262295	0.42178491726711964
ENST00000547517.RAB5C	HLranTar1	1	1	RANTAR	Rangifer tarandus	Artiodactyla	Reindeer (Caribou)	0.0344828	2735.58	86.7677	128.079	RAB5C	20	62	0.3	0.3831192178244929	0.2901639344262295	0.42178491726711964
ENST00000547517.RAB5C	HLrouAeg4	1	1	ROUAEG	Rousettus aegyptiacus	Chiroptera	Egyptian Fruit Bat	0.125	3516.46	0.123107	0.147397	RAB5C	20	62	0.4	0.5716050390351726	0.2901639344262295	0.42178491726711964
ENST00000547517.RAB5C	HLrouLes1	1	1	ROULES	Rousettus leschenaultii	Chiroptera	Leschenault's Rousette	0	2073.84	0.0803809	0.101807	RAB5C	20	62	0.4	0.5716050390351726	0.2901639344262295	0.42178491726711964
ENST00000547517.RAB5C	HLsagImp1	0.00301966	0.0215853	SAGIMP	Saguinus imperator	Primates	Emperor Tamarin	0.0208333	2758.02	0.57082	0.587434	RAB5C	20	62	0.4	0.5716050390351726	0.2901639344262295	0.42178491726711964
ENST00000547517.RAB5C	HLsaiBol1	0.00230308	0.0174952	SAIBOL	Saimiri boliviensis	Primates	Bolivian Squirrel Monkey	0.0196078	4289.56	0.777604	1.09309	RAB5C	20	62	0.4	0.5716050390351726	0.2901639344262295	0.42178491726711964
ENST00000547517.RAB5C	HLsciVul1	0.000848701	0.0084246	SCIVUL	Sciurus vulgaris	Rodentia	Eurasian Red Squirrel	0.0379747	1387.36	0.385777	0.332731	RAB5C	20	62	0.3	0.3831192178244929	0.2901639344262295	0.42178491726711964
ENST00000547517.RAB5C	HLsurSur2	1	1	SURSUR	Suricata suricatta	Carnivora	Meerkat	0.0774818	2851.01	1.03039	1.05194	RAB5C	20	62	0.3	0.3831192178244929	0.2901639344262295	0.42178491726711964
ENST00000547517.RAB5C	HLsynCaf1	1	1	SYNCAF	Syncerus caffer	Artiodactyla	African Buffalo	0	5026.79	438.186	444.97	RAB5C	20	62	0.2	0.2326161962278796	0.2901639344262295	0.42178491726711964
ENST00000547517.RAB5C	HLtapInd2	1	1	TAPIND	Tapirus indicus	Perissodactyla	Malayan Tapir	0.2	5722.04	339.956	316.863	RAB5C	20	62	0.2	0.2326161962278796	0.2901639344262295	0.42178491726711964
ENST00000547517.RAB5C	HLtapTer1	1	1	TAPTER	Tapirus terrestris	Perissodactyla	South American Tapir	0.0238095	5960.33	224.153	190.474	RAB5C	20	62	0.2	0.2326161962278796	0.2901639344262295	0.42178491726711964
ENST00000547517.RAB5C	HLtheGel1	2.00705341235619e-09	1.97569320278812e-07	THEGEL	Theropithecus gelada	Primates	Gelada	0	5585.56	13.6453	22.389	RAB5C	20	62	0.2	0.2326161962278796	0.2901639344262295	0.42178491726711964
ENST00000547517.RAB5C	HLtraImb1	1	1	TRAIMB	Tragelaphus imberbis	Artiodactyla	Lesser Kudu	0.0526316	2455.95	63.6422	81.7624	RAB5C	20	62	0.2	0.2326161962278796	0.2901639344262295	0.42178491726711964
ENST00000547517.RAB5C	HLtraJav1	4.1734246059022e-05	0.000876419	TRAJAV	Tragulus javanicus	Artiodactyla	Javan Chevrotain (Mouse Deer)	0	2498.25	1.82991	1.59939	RAB5C	20	62	0.1	0.10732563273050497	0.2901639344262295	0.42178491726711964
ENST00000547517.RAB5C	HLursArc1	1	1	URSARC	Ursus arctos	Carnivora	Brown Bear	0.1	6957.18	202.121	328.986	RAB5C	20	62	0.4	0.5716050390351726	0.2901639344262295	0.42178491726711964
ENST00000547517.RAB5C	HLzalCal1	1.47484802148767e-10	2.17770528172789e-08	ZALCAL	Zalophus californianus	Carnivora	California Sea Lion	0.0888889	5914.62	86.9451	196.76	RAB5C	20	62	0.4	0.5716050390351726	0.2901639344262295	0.42178491726711964
ENST00000547517.RAB5C	REFERENCE	0.5	1	HOMSAP	Homo sapiens	Primates	Humans					RAB5C	20	62			0.2901639344262295	0.42178491726711964
ENST00000547517.RAB5C	bisBis1	0.00446289	0.0288076	BISBIS	Bison bison	Artiodactyla	American Bison	0.0547945	4678.87	486.867	777.241	RAB5C	20	62	0.3	0.3831192178244929	0.2901639344262295	0.42178491726711964
ENST00000547517.RAB5C	echTel2	0.253329	0.691096	ECHTEL	Echinops telfairi	Afrosoricida	Lesser hedgehog tenrec	0.0571429	2720.27	0.155031	0.142928	RAB5C	20	62	0.2	0.2326161962278796	0.2901639344262295	0.42178491726711964
ENST00000547517.RAB5C	eulMac1	1	1	EULMAC	Eulemur macaco	Primates	Black Lemur	0.125	5478.84	2.51463	2.41599	RAB5C	20	62	0.2	0.2326161962278796	0.2901639344262295	0.42178491726711964
ENST00000547517.RAB5C	gorGor6	1	1	GORGOR	Gorilla gorilla	Primates	Western Gorilla	0.05	10705	92.8652	181.056	RAB5C	20	62	0.2	0.2326161962278796	0.2901639344262295	0.42178491726711964
ENST00000547517.RAB5C	hetGla2	0.0018121	0.0145739	HETGLA	Heterocephalus glaber	Rodentia	Naked Mole-rat	0.0245902	4726.02	0.0507453	0.0450049	RAB5C	20	62	0.4	0.5716050390351726	0.2901639344262295	0.42178491726711964
ENST00000547517.RAB5C	jacJac1	0.000480408	0.00559977	JACJAC	Jaculus jaculus	Rodentia	Lesser Egyptian Jerboa	0.0833333	900.424	0.0618153	0.0635834	RAB5C	20	62	0.4	0.5716050390351726	0.2901639344262295	0.42178491726711964
ENST00000547517.RAB5C	micMur3	1	1	MICMUR	Microcebus murinus	Primates	Gray Mouse Lemur	0.142857	2773.3	0.0844424	0.0767749	RAB5C	20	62	0.1	0.10732563273050497	0.2901639344262295	0.42178491726711964
ENST00000547517.RAB5C	panTro6	1	1	PANTRO	Pan troglodytes	Primates	Chimpanzee	0.0243902	10519.6	56.1709	63.7315	RAB5C	20	62	0.1	0.10732563273050497	0.2901639344262295	0.42178491726711964
ENST00000547517.RAB5C	ursMar1	1	1	URSMAR	Ursus maritimus	Carnivora	Polar Bear	0.0454545	7678.25	259.359	430.162	RAB5C	20	62	0.3	0.3831192178244929	0.2901639344262295	0.42178491726711964
ENST00000357052.RAB4B	HLaciJub2	1	1	ACIJUB	Acinonyx jubatus	Carnivora	Cheetah	0.0355556	3533.86	39.9062	45.194	RAB4B	2	60	0.1	0.10732563273050497	0.3258620689655172	0.41648051937930525
ENST00000357052.RAB4B	HLailFul2	1	1	AILFUL	Ailurus fulgens	Carnivora	Red Panda	0.0707071	3580.26	5.92164	6.02914	RAB4B	2	60	0.4	0.5716050390351726	0.3258620689655172	0.41648051937930525
ENST00000357052.RAB4B	HLalcAlc1	1	1	ALCALC	Alces alces	Artiodactyla	Moose	0	2103.78	292.792	397.025	RAB4B	2	60	0.4	0.5716050390351726	0.3258620689655172	0.41648051937930525
ENST00000357052.RAB4B	HLammLer1	1	1	AMMLER	Ammotragus lervia	Artiodactyla	Barbary Sheep	0.0403226	3157.15	55.4358	79.4344	RAB4B	2	60	0.4	0.5716050390351726	0.3258620689655172	0.41648051937930525
ENST00000357052.RAB4B	HLantAme1	0.0601632	0.19504	ANTAME	Antilocapra americana	Artiodactyla	Pronghorn	0.03125	2057.88	41.013	45.8113	RAB4B	2	60	0.4	0.5716050390351726	0.3258620689655172	0.41648051937930525
ENST00000357052.RAB4B	HLantMar1	1	1	ANTMAR	Antidorcas marsupialis	Artiodactyla	Springbok	0.0060241	1728.06	28.9549	30.747	RAB4B	2	60	0.4	0.5716050390351726	0.3258620689655172	0.41648051937930525
ENST00000357052.RAB4B	HLateGeo1	1	1	ATEGEO	Ateles geoffroyi	Primates	Geoffroy's Spider Monkey	0.16129	8757.3	7.94246	7.88453	RAB4B	2	60			0.3258620689655172	0.41648051937930525
ENST00000357052.RAB4B	HLcteGun1	0.111586	0.328297	CTEGUN	Ctenodactylus gundi	Rodentia	Common Gundi	0.0357143	1222.44	0.287806	0.273916	RAB4B	2	60	0.3	0.3831192178244929	0.3258620689655172	0.41648051937930525
ENST00000357052.RAB4B	HLdesRot2	0.177833	0.500156	DESROT	Desmodus rotundus	Chiroptera	Common Vampire Bat	0.0769231	3650.27	0.0340454	0.0280179	RAB4B	2	60	0.3	0.3831192178244929	0.3258620689655172	0.41648051937930525
ENST00000357052.RAB4B	HLdolPat1	0.260202	0.707804	DOLPAT	Dolichotis patagonum	Rodentia	Patagonian Mara	0.0103093	1834.76	7.58286	7.67676	RAB4B	2	60	0.3	0.3831192178244929	0.3258620689655172	0.41648051937930525
ENST00000357052.RAB4B	HLeidHel2	1	1	EIDHEL	Eidolon helvum	Chiroptera	Straw-colored Fruit Bat	0.142857	5507.59	0.289044	0.307871	RAB4B	2	60	0.3	0.3831192178244929	0.3258620689655172	0.41648051937930525
ENST00000357052.RAB4B	HLeryPat1	1	1	ERYPAT	Erythrocebus patas	Primates	Patas Monkey	0.0666667	4237.94	8.06267	12.9097	RAB4B	2	60	0.3	0.3831192178244929	0.3258620689655172	0.41648051937930525
ENST00000357052.RAB4B	HLeudTho1	1	1	EUDTHO	Eudorcas thomsonii	Artiodactyla	Thomson's Gazelle	0.038961	2162.64	18.6295	22.3168	RAB4B	2	60	0.3	0.3831192178244929	0.3258620689655172	0.41648051937930525
ENST00000357052.RAB4B	HLgirCam1	1	1	GIRCAM	Giraffa camelopardalis	Artiodactyla	Giraffe	0.0122699	4568.44	758.188	1065.01	RAB4B	2	60	0.3	0.3831192178244929	0.3258620689655172	0.41648051937930525
ENST00000357052.RAB4B	HLhelPar1	1	1	HELPAR	Helogale parvula	Carnivora	Dwarf Mongoose	0	3156.57	0.448303	0.408509	RAB4B	2	60	0.2	0.2326161962278796	0.3258620689655172	0.41648051937930525
ENST00000357052.RAB4B	HLhipAmp3	0.0414296	0.145506	HIPAMP	Hippopotamus amphibius	Artiodactyla	Hippopotamus	0	11385	1413.51	1585.4	RAB4B	2	60	0.2	0.2326161962278796	0.3258620689655172	0.41648051937930525
ENST00000357052.RAB4B	HLhipNig1	1	1	HIPNIG	Hippotragus niger	Artiodactyla	Sable Antelope	0.0140845	2838.43	187.538	213.563	RAB4B	2	60	0.2	0.2326161962278796	0.3258620689655172	0.41648051937930525
ENST00000357052.RAB4B	HLhydHyd1	1	1	HYDHYD	Hydrochoerus hydrochaeris	Rodentia	Capybara	0.0921053	1913.9	50.0684	48.8773	RAB4B	2	60	0.2	0.2326161962278796	0.3258620689655172	0.41648051937930525
ENST00000357052.RAB4B	HLkobLecLec1	1	1	KOBLEC	Kobus leche	Artiodactyla	Lechwe	0.00806452	3275.13	71.402	95.234	RAB4B	2	60	0.2	0.2326161962278796	0.3258620689655172	0.41648051937930525
ENST00000357052.RAB4B	HLlemCat1	1	1	LEMCAT	Lemur catta	Primates	Ring-tailed Lemur	0.0701754	5396.88	2.77732	2.9527	RAB4B	2	60	0.2	0.2326161962278796	0.3258620689655172	0.41648051937930525
ENST00000357052.RAB4B	HLlitWal1	1	1	LITWAL	Litocranius walleri	Artiodactyla	Gerenuk	0.0357143	1757.56	23.8813	27.3249	RAB4B	2	60	0.2	0.2326161962278796	0.3258620689655172	0.41648051937930525
ENST00000357052.RAB4B	HLlutLut1	0.00230974	0.0175169	LUTLUT	Lutra lutra	Carnivora	Eurasian Otter	0	3164.1	5.68837	7.63884	RAB4B	2	60	0.2	0.2326161962278796	0.3258620689655172	0.41648051937930525
ENST00000357052.RAB4B	HLmacFas6	1	1	MACFAS	Macaca fascicularis	Primates	Long-tailed Macaque (Crab-eating Macaque)	0.0357143	4822.26	7.74283	6.14246	RAB4B	2	60	0.2	0.2326161962278796	0.3258620689655172	0.41648051937930525
ENST00000357052.RAB4B	HLmunMun1	1	1	MUNMUN	Mungos mungo	Carnivora	Banded Mongoose	0.0681818	2962.1	1.64991	1.54335	RAB4B	2	60	0.2	0.2326161962278796	0.3258620689655172	0.41648051937930525
ENST00000357052.RAB4B	HLneoNeb1	1	1	NEONEB	Neofelis nebulosa	Carnivora	Clouded Leopard	0.26087	4215.39	14.351	21.434	RAB4B	2	60	0.1	0.10732563273050497	0.3258620689655172	0.41648051937930525
ENST00000357052.RAB4B	HLoryGaz1	1	1	ORYGAZ	Oryx gazella	Artiodactyla	Gemsbok	0	3094.84	165.901	162.822	RAB4B	2	60	0.1	0.10732563273050497	0.3258620689655172	0.41648051937930525
ENST00000357052.RAB4B	HLpanLeo1	1	1	PANLEO	Panthera leo	Carnivora	Lion	0.127451	4678.41	135.623	188.265	RAB4B	2	60	0.1	0.10732563273050497	0.3258620689655172	0.41648051937930525
ENST00000357052.RAB4B	HLpanOnc2	1	1	PANONC	Panthera onca	Carnivora	Jaguar	0.243902	5659.18	50.7091	63.4982	RAB4B	2	60	0.1	0.10732563273050497	0.3258620689655172	0.41648051937930525
ENST00000357052.RAB4B	HLphoVit1	1	1	PHOVIT	Phoca vitulina	Carnivora	Harbor Seal	0	6787.47	62.2475	84.7499	RAB4B	2	60	0.1	0.10732563273050497	0.3258620689655172	0.41648051937930525
ENST00000357052.RAB4B	HLpitPit1	0.0590544	0.192349	PITPIT	Pithecia pithecia	Primates	White-faced Saki	0	5126.24	1.78302	2.14445	RAB4B	2	60	0.1	0.10732563273050497	0.3258620689655172	0.41648051937930525
ENST00000357052.RAB4B	HLproCap3	0.171952	0.484193	PROCAP	Procavia capensis	Hyracoidea	Rock Hyrax	0.0649351	1839.65	3.22701	3.45441	RAB4B	2	60	0.9		0.3258620689655172	0.41648051937930525
ENST00000357052.RAB4B	HLproLot1	1	1	PROLOT	Procyon lotor	Carnivora	Raccoon	0.2	3894.25	5.91166	7.45704	RAB4B	2	60	0.9		0.3258620689655172	0.41648051937930525
ENST00000357052.RAB4B	HLpteVam2	1	1	PTEVAM	Pteropus vampyrus	Chiroptera	Large Flying Fox	0.166667	5213.51	1.10581	1.20056	RAB4B	2	60	0.8		0.3258620689655172	0.41648051937930525
ENST00000357052.RAB4B	HLpumCon1	1	1	PUMCON	Puma concolor	Carnivora	Cougar (Puma/Mountain Lion)	0.117647	4386.41	43.3804	58.504	RAB4B	2	60	0.8		0.3258620689655172	0.41648051937930525
ENST00000357052.RAB4B	HLpygNem1	1	1	PYGNEM	Pygathrix nemaeus	Primates	Red-shanked Douc	0	4313.66	10.8832	13.1062	RAB4B	2	60	0.2	0.2326161962278796	0.3258620689655172	0.41648051937930525
ENST00000357052.RAB4B	HLranTar1	1	1	RANTAR	Rangifer tarandus	Artiodactyla	Reindeer (Caribou)	0.0344828	2735.58	86.7677	128.079	RAB4B	2	60	0.7	2.0310376508266565	0.3258620689655172	0.41648051937930525
ENST00000357052.RAB4B	HLrouAeg4	1	1	ROUAEG	Rousettus aegyptiacus	Chiroptera	Egyptian Fruit Bat	0.125	3516.46	0.123107	0.147397	RAB4B	2	60	0.6	1.2070784343255752	0.3258620689655172	0.41648051937930525
ENST00000357052.RAB4B	HLrouLes1	1	1	ROULES	Rousettus leschenaultii	Chiroptera	Leschenault's Rousette	0	2073.84	0.0803809	0.101807	RAB4B	2	60	0.6	1.2070784343255752	0.3258620689655172	0.41648051937930525
ENST00000357052.RAB4B	HLsagImp1	1	1	SAGIMP	Saguinus imperator	Primates	Emperor Tamarin	0.0208333	2758.02	0.57082	0.587434	RAB4B	2	60	0.4	0.5716050390351726	0.3258620689655172	0.41648051937930525
ENST00000357052.RAB4B	HLsaiBol1	1	1	SAIBOL	Saimiri boliviensis	Primates	Bolivian Squirrel Monkey	0.0196078	4289.56	0.777604	1.09309	RAB4B	2	60	0.5	0.8239592165010822	0.3258620689655172	0.41648051937930525
ENST00000357052.RAB4B	HLsciVul1	1	1	SCIVUL	Sciurus vulgaris	Rodentia	Eurasian Red Squirrel	0.0379747	1387.36	0.385777	0.332731	RAB4B	2	60	0.5	0.8239592165010822	0.3258620689655172	0.41648051937930525
ENST00000357052.RAB4B	HLsurSur2	1	1	SURSUR	Suricata suricatta	Carnivora	Meerkat	0.0774818	2851.01	1.03039	1.05194	RAB4B	2	60	0.4	0.5716050390351726	0.3258620689655172	0.41648051937930525
ENST00000357052.RAB4B	HLsynCaf1	1	1	SYNCAF	Syncerus caffer	Artiodactyla	African Buffalo	0	5026.79	438.186	444.97	RAB4B	2	60	0.4	0.5716050390351726	0.3258620689655172	0.41648051937930525
ENST00000357052.RAB4B	HLtapInd2	1	1	TAPIND	Tapirus indicus	Perissodactyla	Malayan Tapir	0.2	5722.04	339.956	316.863	RAB4B	2	60	0.3	0.3831192178244929	0.3258620689655172	0.41648051937930525
ENST00000357052.RAB4B	HLtapTer1	1	1	TAPTER	Tapirus terrestris	Perissodactyla	South American Tapir	0.0238095	5960.33	224.153	190.474	RAB4B	2	60	0.3	0.3831192178244929	0.3258620689655172	0.41648051937930525
ENST00000357052.RAB4B	HLtheGel1	1	1	THEGEL	Theropithecus gelada	Primates	Gelada	0	5585.56	13.6453	22.389	RAB4B	2	60	0.2	0.2326161962278796	0.3258620689655172	0.41648051937930525
ENST00000357052.RAB4B	HLtraImb1	1	1	TRAIMB	Tragelaphus imberbis	Artiodactyla	Lesser Kudu	0.0526316	2455.95	63.6422	81.7624	RAB4B	2	60	0.4	0.5716050390351726	0.3258620689655172	0.41648051937930525
ENST00000357052.RAB4B	HLtraJav1	0.027909	0.108983	TRAJAV	Tragulus javanicus	Artiodactyla	Javan Chevrotain (Mouse Deer)	0	2498.25	1.82991	1.59939	RAB4B	2	60	0.2	0.2326161962278796	0.3258620689655172	0.41648051937930525
ENST00000357052.RAB4B	HLursArc1	1	1	URSARC	Ursus arctos	Carnivora	Brown Bear	0.1	6957.18	202.121	328.986	RAB4B	2	60	0.1	0.10732563273050497	0.3258620689655172	0.41648051937930525
ENST00000357052.RAB4B	HLzalCal1	1	1	ZALCAL	Zalophus californianus	Carnivora	California Sea Lion	0.0888889	5914.62	86.9451	196.76	RAB4B	2	60	0.5	0.8239592165010822	0.3258620689655172	0.41648051937930525
ENST00000357052.RAB4B	REFERENCE	1	1	HOMSAP	Homo sapiens	Primates	Humans					RAB4B	2	60			0.3258620689655172	0.41648051937930525
ENST00000357052.RAB4B	bisBis1	1	1	BISBIS	Bison bison	Artiodactyla	American Bison	0.0547945	4678.87	486.867	777.241	RAB4B	2	60	0.4	0.5716050390351726	0.3258620689655172	0.41648051937930525
ENST00000357052.RAB4B	echTel2	0.000330527	0.00424386	ECHTEL	Echinops telfairi	Afrosoricida	Lesser hedgehog tenrec	0.0571429	2720.27	0.155031	0.142928	RAB4B	2	60	0.3	0.3831192178244929	0.3258620689655172	0.41648051937930525
ENST00000357052.RAB4B	eulMac1	1	1	EULMAC	Eulemur macaco	Primates	Black Lemur	0.125	5478.84	2.51463	2.41599	RAB4B	2	60	0.3	0.3831192178244929	0.3258620689655172	0.41648051937930525
ENST00000357052.RAB4B	gorGor6	1	1	GORGOR	Gorilla gorilla	Primates	Western Gorilla	0.05	10705	92.8652	181.056	RAB4B	2	60	0.3	0.3831192178244929	0.3258620689655172	0.41648051937930525
ENST00000357052.RAB4B	hetGla2	0.5	1	HETGLA	Heterocephalus glaber	Rodentia	Naked Mole-rat	0.0245902	4726.02	0.0507453	0.0450049	RAB4B	2	60	0.2	0.2326161962278796	0.3258620689655172	0.41648051937930525
ENST00000357052.RAB4B	jacJac1	0.391443	1	JACJAC	Jaculus jaculus	Rodentia	Lesser Egyptian Jerboa	0.0833333	900.424	0.0618153	0.0635834	RAB4B	2	60	0.2	0.2326161962278796	0.3258620689655172	0.41648051937930525
ENST00000357052.RAB4B	micMur3	1	1	MICMUR	Microcebus murinus	Primates	Gray Mouse Lemur	0.142857	2773.3	0.0844424	0.0767749	RAB4B	2	60	0.2	0.2326161962278796	0.3258620689655172	0.41648051937930525
ENST00000357052.RAB4B	panTro6	1	1	PANTRO	Pan troglodytes	Primates	Chimpanzee	0.0243902	10519.6	56.1709	63.7315	RAB4B	2	60	0.1	0.10732563273050497	0.3258620689655172	0.41648051937930525
ENST00000357052.RAB4B	ursMar1	1	1	URSMAR	Ursus maritimus	Carnivora	Polar Bear	0.0454545	7678.25	259.359	430.162	RAB4B	2	60	0.4	0.5716050390351726	0.3258620689655172	0.41648051937930525
ENST00000594216.RAB11B	HLaciJub2	1	1	ACIJUB	Acinonyx jubatus	Carnivora	Cheetah	0.0355556	3533.86	39.9062	45.194	RAB11B	13	61	0.1	0.10732563273050497	0.33448275862068966	0.5098227657279834
ENST00000594216.RAB11B	HLaepMel1	0.0663715	0.211182	AEPMEL	Aepyceros melampus	Artiodactyla	Impala	0.0573248	2465.89	42.3738	53.9257	RAB11B	13	61	0.4	0.5716050390351726	0.33448275862068966	0.5098227657279834
ENST00000594216.RAB11B	HLailFul2	0.00418433	0.0276904	AILFUL	Ailurus fulgens	Carnivora	Red Panda	0.0707071	3580.26	5.92164	6.02914	RAB11B	13	61	0.4	0.5716050390351726	0.33448275862068966	0.5098227657279834
ENST00000594216.RAB11B	HLalcAlc1	1	1	ALCALC	Alces alces	Artiodactyla	Moose	0	2103.78	292.792	397.025	RAB11B	13	61	0.4	0.5716050390351726	0.33448275862068966	0.5098227657279834
ENST00000594216.RAB11B	HLammLer1	0.000106534	0.00184049	AMMLER	Ammotragus lervia	Artiodactyla	Barbary Sheep	0.0403226	3157.15	55.4358	79.4344	RAB11B	13	61	0.4	0.5716050390351726	0.33448275862068966	0.5098227657279834
ENST00000594216.RAB11B	HLantAme1	1	1	ANTAME	Antilocapra americana	Artiodactyla	Pronghorn	0.03125	2057.88	41.013	45.8113	RAB11B	13	61	0.3	0.3831192178244929	0.33448275862068966	0.5098227657279834
ENST00000594216.RAB11B	HLantMar1	1.61941544685185e-06	6.22092519217479e-05	ANTMAR	Antidorcas marsupialis	Artiodactyla	Springbok	0.0060241	1728.06	28.9549	30.747	RAB11B	13	61	0.4	0.5716050390351726	0.33448275862068966	0.5098227657279834
ENST00000594216.RAB11B	HLateGeo1	0.5	1	ATEGEO	Ateles geoffroyi	Primates	Geoffroy's Spider Monkey	0.16129	8757.3	7.94246	7.88453	RAB11B	13	61	0.4	0.5716050390351726	0.33448275862068966	0.5098227657279834
ENST00000594216.RAB11B	HLcteGun1	0.5	1	CTEGUN	Ctenodactylus gundi	Rodentia	Common Gundi	0.0357143	1222.44	0.287806	0.273916	RAB11B	13	61	0.3	0.3831192178244929	0.33448275862068966	0.5098227657279834
ENST00000594216.RAB11B	HLdesRot2	0.000312737	0.00406515	DESROT	Desmodus rotundus	Chiroptera	Common Vampire Bat	0.0769231	3650.27	0.0340454	0.0280179	RAB11B	13	61	0.3	0.3831192178244929	0.33448275862068966	0.5098227657279834
ENST00000594216.RAB11B	HLdolPat1	0.5	1	DOLPAT	Dolichotis patagonum	Rodentia	Patagonian Mara	0.0103093	1834.76	7.58286	7.67676	RAB11B	13	61	0.3	0.3831192178244929	0.33448275862068966	0.5098227657279834
ENST00000594216.RAB11B	HLeidHel2	1	1	EIDHEL	Eidolon helvum	Chiroptera	Straw-colored Fruit Bat	0.142857	5507.59	0.289044	0.307871	RAB11B	13	61	0.4	0.5716050390351726	0.33448275862068966	0.5098227657279834
ENST00000594216.RAB11B	HLeryPat1	0.5	1	ERYPAT	Erythrocebus patas	Primates	Patas Monkey	0.0666667	4237.94	8.06267	12.9097	RAB11B	13	61	0.2	0.2326161962278796	0.33448275862068966	0.5098227657279834
ENST00000594216.RAB11B	HLeudTho1	1	1	EUDTHO	Eudorcas thomsonii	Artiodactyla	Thomson's Gazelle	0.038961	2162.64	18.6295	22.3168	RAB11B	13	61	0.2	0.2326161962278796	0.33448275862068966	0.5098227657279834
ENST00000594216.RAB11B	HLgirCam1	0.5	1	GIRCAM	Giraffa camelopardalis	Artiodactyla	Giraffe	0.0122699	4568.44	758.188	1065.01	RAB11B	13	61	0.2	0.2326161962278796	0.33448275862068966	0.5098227657279834
ENST00000594216.RAB11B	HLhelPar1	1	1	HELPAR	Helogale parvula	Carnivora	Dwarf Mongoose	0	3156.57	0.448303	0.408509	RAB11B	13	61	0.2	0.2326161962278796	0.33448275862068966	0.5098227657279834
ENST00000594216.RAB11B	HLhipAmp3	0.154128	0.438708	HIPAMP	Hippopotamus amphibius	Artiodactyla	Hippopotamus	0	11385	1413.51	1585.4	RAB11B	13	61	0.2	0.2326161962278796	0.33448275862068966	0.5098227657279834
ENST00000594216.RAB11B	HLhipNig1	1	1	HIPNIG	Hippotragus niger	Artiodactyla	Sable Antelope	0.0140845	2838.43	187.538	213.563	RAB11B	13	61	0.2	0.2326161962278796	0.33448275862068966	0.5098227657279834
ENST00000594216.RAB11B	HLhydHyd1	1	1	HYDHYD	Hydrochoerus hydrochaeris	Rodentia	Capybara	0.0921053	1913.9	50.0684	48.8773	RAB11B	13	61	0.2	0.2326161962278796	0.33448275862068966	0.5098227657279834
ENST00000594216.RAB11B	HLkobLecLec1	1	1	KOBLEC	Kobus leche	Artiodactyla	Lechwe	0.00806452	3275.13	71.402	95.234	RAB11B	13	61	0.4	0.5716050390351726	0.33448275862068966	0.5098227657279834
ENST00000594216.RAB11B	HLlemCat1	1	1	LEMCAT	Lemur catta	Primates	Ring-tailed Lemur	0.0701754	5396.88	2.77732	2.9527	RAB11B	13	61	0.2	0.2326161962278796	0.33448275862068966	0.5098227657279834
ENST00000594216.RAB11B	HLlitWal1	1.25472956746808e-06	5.08892464058942e-05	LITWAL	Litocranius walleri	Artiodactyla	Gerenuk	0.0357143	1757.56	23.8813	27.3249	RAB11B	13	61	0.2	0.2326161962278796	0.33448275862068966	0.5098227657279834
ENST00000594216.RAB11B	HLlutLut1	0.5	1	LUTLUT	Lutra lutra	Carnivora	Eurasian Otter	0	3164.1	5.68837	7.63884	RAB11B	13	61	0.2	0.2326161962278796	0.33448275862068966	0.5098227657279834
ENST00000594216.RAB11B	HLmacFas6	0.5	1	MACFAS	Macaca fascicularis	Primates	Long-tailed Macaque (Crab-eating Macaque)	0.0357143	4822.26	7.74283	6.14246	RAB11B	13	61			0.33448275862068966	0.5098227657279834
ENST00000594216.RAB11B	HLmunMun1	1.05208257100697e-06	4.36060539298941e-05	MUNMUN	Mungos mungo	Carnivora	Banded Mongoose	0.0681818	2962.1	1.64991	1.54335	RAB11B	13	61	0.1	0.10732563273050497	0.33448275862068966	0.5098227657279834
ENST00000594216.RAB11B	HLneoNeb1	2.08372682591884e-06	7.5735455788204e-05	NEONEB	Neofelis nebulosa	Carnivora	Clouded Leopard	0.26087	4215.39	14.351	21.434	RAB11B	13	61	0.1	0.10732563273050497	0.33448275862068966	0.5098227657279834
ENST00000594216.RAB11B	HLoryGaz1	0.198591	0.554576	ORYGAZ	Oryx gazella	Artiodactyla	Gemsbok	0	3094.84	165.901	162.822	RAB11B	13	61	0.1	0.10732563273050497	0.33448275862068966	0.5098227657279834
ENST00000594216.RAB11B	HLpanLeo1	0.0425657	0.148595	PANLEO	Panthera leo	Carnivora	Lion	0.127451	4678.41	135.623	188.265	RAB11B	13	61	0.1	0.10732563273050497	0.33448275862068966	0.5098227657279834
ENST00000594216.RAB11B	HLpanOnc2	1	1	PANONC	Panthera onca	Carnivora	Jaguar	0.243902	5659.18	50.7091	63.4982	RAB11B	13	61	0.1	0.10732563273050497	0.33448275862068966	0.5098227657279834
ENST00000594216.RAB11B	HLphoVit1	0.0566577	0.186015	PHOVIT	Phoca vitulina	Carnivora	Harbor Seal	0	6787.47	62.2475	84.7499	RAB11B	13	61	0.1	0.10732563273050497	0.33448275862068966	0.5098227657279834
ENST00000594216.RAB11B	HLpitPit1	0.0377412	0.1359	PITPIT	Pithecia pithecia	Primates	White-faced Saki	0	5126.24	1.78302	2.14445	RAB11B	13	61	0.7	2.0310376508266565	0.33448275862068966	0.5098227657279834
ENST00000594216.RAB11B	HLproCap3	0.5	1	PROCAP	Procavia capensis	Hyracoidea	Rock Hyrax	0.0649351	1839.65	3.22701	3.45441	RAB11B	13	61	0.8		0.33448275862068966	0.5098227657279834
ENST00000594216.RAB11B	HLproLot1	0.311499	0.834609	PROLOT	Procyon lotor	Carnivora	Raccoon	0.2	3894.25	5.91166	7.45704	RAB11B	13	61	0.8		0.33448275862068966	0.5098227657279834
ENST00000594216.RAB11B	HLpteVam2	0.5	1	PTEVAM	Pteropus vampyrus	Chiroptera	Large Flying Fox	0.166667	5213.51	1.10581	1.20056	RAB11B	13	61	0.7	2.0310376508266565	0.33448275862068966	0.5098227657279834
ENST00000594216.RAB11B	HLpumCon1	1	1	PUMCON	Puma concolor	Carnivora	Cougar (Puma/Mountain Lion)	0.117647	4386.41	43.3804	58.504	RAB11B	13	61	0.7	2.0310376508266565	0.33448275862068966	0.5098227657279834
ENST00000594216.RAB11B	HLpygNem1	1	1	PYGNEM	Pygathrix nemaeus	Primates	Red-shanked Douc	0	4313.66	10.8832	13.1062	RAB11B	13	61	0.4	0.5716050390351726	0.33448275862068966	0.5098227657279834
ENST00000594216.RAB11B	HLranTar1	1	1	RANTAR	Rangifer tarandus	Artiodactyla	Reindeer (Caribou)	0.0344828	2735.58	86.7677	128.079	RAB11B	13	61	0.7	2.0310376508266565	0.33448275862068966	0.5098227657279834
ENST00000594216.RAB11B	HLrouAeg4	1	1	ROUAEG	Rousettus aegyptiacus	Chiroptera	Egyptian Fruit Bat	0.125	3516.46	0.123107	0.147397	RAB11B	13	61	0.5	0.8239592165010822	0.33448275862068966	0.5098227657279834
ENST00000594216.RAB11B	HLrouLes1	1	1	ROULES	Rousettus leschenaultii	Chiroptera	Leschenault's Rousette	0	2073.84	0.0803809	0.101807	RAB11B	13	61	0.5	0.8239592165010822	0.33448275862068966	0.5098227657279834
ENST00000594216.RAB11B	HLsagImp1	1	1	SAGIMP	Saguinus imperator	Primates	Emperor Tamarin	0.0208333	2758.02	0.57082	0.587434	RAB11B	13	61	0.4	0.5716050390351726	0.33448275862068966	0.5098227657279834
ENST00000594216.RAB11B	HLsaiBol1	1	1	SAIBOL	Saimiri boliviensis	Primates	Bolivian Squirrel Monkey	0.0196078	4289.56	0.777604	1.09309	RAB11B	13	61	0.4	0.5716050390351726	0.33448275862068966	0.5098227657279834
ENST00000594216.RAB11B	HLsciVul1	0.5	1	SCIVUL	Sciurus vulgaris	Rodentia	Eurasian Red Squirrel	0.0379747	1387.36	0.385777	0.332731	RAB11B	13	61	0.5	0.8239592165010822	0.33448275862068966	0.5098227657279834
ENST00000594216.RAB11B	HLsurSur2	0.0683886	0.216434	SURSUR	Suricata suricatta	Carnivora	Meerkat	0.0774818	2851.01	1.03039	1.05194	RAB11B	13	61	0.4	0.5716050390351726	0.33448275862068966	0.5098227657279834
ENST00000594216.RAB11B	HLsynCaf1	1.13759002218217e-12	2.90546640800581e-10	SYNCAF	Syncerus caffer	Artiodactyla	African Buffalo	0	5026.79	438.186	444.97	RAB11B	13	61	0.3	0.3831192178244929	0.33448275862068966	0.5098227657279834
ENST00000594216.RAB11B	HLtapInd2	0.5	1	TAPIND	Tapirus indicus	Perissodactyla	Malayan Tapir	0.2	5722.04	339.956	316.863	RAB11B	13	61	0.3	0.3831192178244929	0.33448275862068966	0.5098227657279834
ENST00000594216.RAB11B	HLtapTer1	1	1	TAPTER	Tapirus terrestris	Perissodactyla	South American Tapir	0.0238095	5960.33	224.153	190.474	RAB11B	13	61	0.3	0.3831192178244929	0.33448275862068966	0.5098227657279834
ENST00000594216.RAB11B	HLtheGel1	1	1	THEGEL	Theropithecus gelada	Primates	Gelada	0	5585.56	13.6453	22.389	RAB11B	13	61	0.5	0.8239592165010822	0.33448275862068966	0.5098227657279834
ENST00000594216.RAB11B	HLtraImb1	7.44399851800859e-05	0.00138414	TRAIMB	Tragelaphus imberbis	Artiodactyla	Lesser Kudu	0.0526316	2455.95	63.6422	81.7624	RAB11B	13	61	0.4	0.5716050390351726	0.33448275862068966	0.5098227657279834
ENST00000594216.RAB11B	HLtraJav1	0.5	1	TRAJAV	Tragulus javanicus	Artiodactyla	Javan Chevrotain (Mouse Deer)	0	2498.25	1.82991	1.59939	RAB11B	13	61	0.2	0.2326161962278796	0.33448275862068966	0.5098227657279834
ENST00000594216.RAB11B	HLursArc1	1	1	URSARC	Ursus arctos	Carnivora	Brown Bear	0.1	6957.18	202.121	328.986	RAB11B	13	61	0.1	0.10732563273050497	0.33448275862068966	0.5098227657279834
ENST00000594216.RAB11B	HLzalCal1	0.00477999	0.0302754	ZALCAL	Zalophus californianus	Carnivora	California Sea Lion	0.0888889	5914.62	86.9451	196.76	RAB11B	13	61	0.4	0.5716050390351726	0.33448275862068966	0.5098227657279834
ENST00000594216.RAB11B	REFERENCE	1	1	HOMSAP	Homo sapiens	Primates	Humans					RAB11B	13	61			0.33448275862068966	0.5098227657279834
ENST00000594216.RAB11B	bisBis1	0.00755565	0.0424753	BISBIS	Bison bison	Artiodactyla	American Bison	0.0547945	4678.87	486.867	777.241	RAB11B	13	61			0.33448275862068966	0.5098227657279834
ENST00000594216.RAB11B	echTel2	1.03173493759545e-06	4.31411290277743e-05	ECHTEL	Echinops telfairi	Afrosoricida	Lesser hedgehog tenrec	0.0571429	2720.27	0.155031	0.142928	RAB11B	13	61	0.3	0.3831192178244929	0.33448275862068966	0.5098227657279834
ENST00000594216.RAB11B	eulMac1	0.0240971	0.0983527	EULMAC	Eulemur macaco	Primates	Black Lemur	0.125	5478.84	2.51463	2.41599	RAB11B	13	61	0.2	0.2326161962278796	0.33448275862068966	0.5098227657279834
ENST00000594216.RAB11B	gorGor6	1	1	GORGOR	Gorilla gorilla	Primates	Western Gorilla	0.05	10705	92.8652	181.056	RAB11B	13	61	0.4	0.5716050390351726	0.33448275862068966	0.5098227657279834
ENST00000594216.RAB11B	hetGla2	0.5	1	HETGLA	Heterocephalus glaber	Rodentia	Naked Mole-rat	0.0245902	4726.02	0.0507453	0.0450049	RAB11B	13	61	0.2	0.2326161962278796	0.33448275862068966	0.5098227657279834
ENST00000594216.RAB11B	jacJac1	0.5	1	JACJAC	Jaculus jaculus	Rodentia	Lesser Egyptian Jerboa	0.0833333	900.424	0.0618153	0.0635834	RAB11B	13	61	0.2	0.2326161962278796	0.33448275862068966	0.5098227657279834
ENST00000594216.RAB11B	micMur3	0.00167224	0.0137939	MICMUR	Microcebus murinus	Primates	Gray Mouse Lemur	0.142857	2773.3	0.0844424	0.0767749	RAB11B	13	61	0.2	0.2326161962278796	0.33448275862068966	0.5098227657279834
ENST00000594216.RAB11B	panTro6	1	1	PANTRO	Pan troglodytes	Primates	Chimpanzee	0.0243902	10519.6	56.1709	63.7315	RAB11B	13	61	0.4	0.5716050390351726	0.33448275862068966	0.5098227657279834
ENST00000594216.RAB11B	ursMar1	1	1	URSMAR	Ursus maritimus	Carnivora	Polar Bear	0.0454545	7678.25	259.359	430.162	RAB11B	13	61	0.4	0.5716050390351726	0.33448275862068966	0.5098227657279834
ENST00000537763.RAB19	HLaciJub2	0.0297451	0.114125	ACIJUB	Acinonyx jubatus	Carnivora	Cheetah	0.0355556	3533.86	39.9062	45.194	RAB19	13	61	0.4	0.5716050390351726	0.13673469387755102	0.25497159732112135
ENST00000537763.RAB19	HLaepMel1	1	1	AEPMEL	Aepyceros melampus	Artiodactyla	Impala	0.0573248	2465.89	42.3738	53.9257	RAB19	13	61	0	0	0.13673469387755102	0.25497159732112135
ENST00000537763.RAB19	HLailFul2	0.0487308	0.164856	AILFUL	Ailurus fulgens	Carnivora	Red Panda	0.0707071	3580.26	5.92164	6.02914	RAB19	13	61	0.1	0.10732563273050497	0.13673469387755102	0.25497159732112135
ENST00000537763.RAB19	HLalcAlc1	0.00340516	0.0237307	ALCALC	Alces alces	Artiodactyla	Moose	0	2103.78	292.792	397.025	RAB19	13	61	0	0	0.13673469387755102	0.25497159732112135
ENST00000537763.RAB19	HLammLer1	0.00245754	0.0183878	AMMLER	Ammotragus lervia	Artiodactyla	Barbary Sheep	0.0403226	3157.15	55.4358	79.4344	RAB19	13	61	0	0	0.13673469387755102	0.25497159732112135
ENST00000537763.RAB19	HLantAme1	0.0113319	0.0569609	ANTAME	Antilocapra americana	Artiodactyla	Pronghorn	0.03125	2057.88	41.013	45.8113	RAB19	13	61	0	0	0.13673469387755102	0.25497159732112135
ENST00000537763.RAB19	HLantMar1	0.0357929	0.130294	ANTMAR	Antidorcas marsupialis	Artiodactyla	Springbok	0.0060241	1728.06	28.9549	30.747	RAB19	13	61	0	0	0.13673469387755102	0.25497159732112135
ENST00000537763.RAB19	HLateGeo1	1	1	ATEGEO	Ateles geoffroyi	Primates	Geoffroy's Spider Monkey	0.16129	8757.3	7.94246	7.88453	RAB19	13	61			0.13673469387755102	0.25497159732112135
ENST00000537763.RAB19	HLcteGun1	0.0321185	0.120718	CTEGUN	Ctenodactylus gundi	Rodentia	Common Gundi	0.0357143	1222.44	0.287806	0.273916	RAB19	13	61	0	0	0.13673469387755102	0.25497159732112135
ENST00000537763.RAB19	HLdesRot2	0.00542788	0.0332381	DESROT	Desmodus rotundus	Chiroptera	Common Vampire Bat	0.0769231	3650.27	0.0340454	0.0280179	RAB19	13	61	0.6	1.2070784343255752	0.13673469387755102	0.25497159732112135
ENST00000537763.RAB19	HLdolPat1	0.0428687	0.149288	DOLPAT	Dolichotis patagonum	Rodentia	Patagonian Mara	0.0103093	1834.76	7.58286	7.67676	RAB19	13	61	0.1	0.10732563273050497	0.13673469387755102	0.25497159732112135
ENST00000537763.RAB19	HLeidHel2	0.00308796	0.0219408	EIDHEL	Eidolon helvum	Chiroptera	Straw-colored Fruit Bat	0.142857	5507.59	0.289044	0.307871	RAB19	13	61	0.1	0.10732563273050497	0.13673469387755102	0.25497159732112135
ENST00000537763.RAB19	HLeryPat1	1	1	ERYPAT	Erythrocebus patas	Primates	Patas Monkey	0.0666667	4237.94	8.06267	12.9097	RAB19	13	61			0.13673469387755102	0.25497159732112135
ENST00000537763.RAB19	HLeudTho1	0.0103207	0.0534415	EUDTHO	Eudorcas thomsonii	Artiodactyla	Thomson's Gazelle	0.038961	2162.64	18.6295	22.3168	RAB19	13	61	0	0	0.13673469387755102	0.25497159732112135
ENST00000537763.RAB19	HLgirCam1	0.224621	0.620119	GIRCAM	Giraffa camelopardalis	Artiodactyla	Giraffe	0.0122699	4568.44	758.188	1065.01	RAB19	13	61	0	0	0.13673469387755102	0.25497159732112135
ENST00000537763.RAB19	HLhelPar1	1	1	HELPAR	Helogale parvula	Carnivora	Dwarf Mongoose	0	3156.57	0.448303	0.408509	RAB19	13	61	0.6	1.2070784343255752	0.13673469387755102	0.25497159732112135
ENST00000537763.RAB19	HLhipAmp3	0.0008034	0.00816147	HIPAMP	Hippopotamus amphibius	Artiodactyla	Hippopotamus	0	11385	1413.51	1585.4	RAB19	13	61	0	0	0.13673469387755102	0.25497159732112135
ENST00000537763.RAB19	HLhipNig1	1	1	HIPNIG	Hippotragus niger	Artiodactyla	Sable Antelope	0.0140845	2838.43	187.538	213.563	RAB19	13	61	0	0	0.13673469387755102	0.25497159732112135
ENST00000537763.RAB19	HLhydHyd1	0.0364663	0.132185	HYDHYD	Hydrochoerus hydrochaeris	Rodentia	Capybara	0.0921053	1913.9	50.0684	48.8773	RAB19	13	61	0.1	0.10732563273050497	0.13673469387755102	0.25497159732112135
ENST00000537763.RAB19	HLkobLecLec1	0.5	1	KOBLEC	Kobus leche	Artiodactyla	Lechwe	0.00806452	3275.13	71.402	95.234	RAB19	13	61	0	0	0.13673469387755102	0.25497159732112135
ENST00000537763.RAB19	HLlemCat1	0.5	1	LEMCAT	Lemur catta	Primates	Ring-tailed Lemur	0.0701754	5396.88	2.77732	2.9527	RAB19	13	61	0.1	0.10732563273050497	0.13673469387755102	0.25497159732112135
ENST00000537763.RAB19	HLlitWal1	0.0739973	0.231147	LITWAL	Litocranius walleri	Artiodactyla	Gerenuk	0.0357143	1757.56	23.8813	27.3249	RAB19	13	61	0	0	0.13673469387755102	0.25497159732112135
ENST00000537763.RAB19	HLlutLut1	0.00496702	0.0311882	LUTLUT	Lutra lutra	Carnivora	Eurasian Otter	0	3164.1	5.68837	7.63884	RAB19	13	61	0.1	0.10732563273050497	0.13673469387755102	0.25497159732112135
ENST00000537763.RAB19	HLmacFas6	0.5	1	MACFAS	Macaca fascicularis	Primates	Long-tailed Macaque (Crab-eating Macaque)	0.0357143	4822.26	7.74283	6.14246	RAB19	13	61			0.13673469387755102	0.25497159732112135
ENST00000537763.RAB19	HLmunMun1	1	1	MUNMUN	Mungos mungo	Carnivora	Banded Mongoose	0.0681818	2962.1	1.64991	1.54335	RAB19	13	61	0	0	0.13673469387755102	0.25497159732112135
ENST00000537763.RAB19	HLneoNeb1	1	1	NEONEB	Neofelis nebulosa	Carnivora	Clouded Leopard	0.26087	4215.39	14.351	21.434	RAB19	13	61	0.1	0.10732563273050497	0.13673469387755102	0.25497159732112135
ENST00000537763.RAB19	HLoryGaz1	1	1	ORYGAZ	Oryx gazella	Artiodactyla	Gemsbok	0	3094.84	165.901	162.822	RAB19	13	61	0	0	0.13673469387755102	0.25497159732112135
ENST00000537763.RAB19	HLpanLeo1	1	1	PANLEO	Panthera leo	Carnivora	Lion	0.127451	4678.41	135.623	188.265	RAB19	13	61	0.1	0.10732563273050497	0.13673469387755102	0.25497159732112135
ENST00000537763.RAB19	HLpanOnc2	1	1	PANONC	Panthera onca	Carnivora	Jaguar	0.243902	5659.18	50.7091	63.4982	RAB19	13	61	0.1	0.10732563273050497	0.13673469387755102	0.25497159732112135
ENST00000537763.RAB19	HLphoVit1	1	1	PHOVIT	Phoca vitulina	Carnivora	Harbor Seal	0	6787.47	62.2475	84.7499	RAB19	13	61	0.1	0.10732563273050497	0.13673469387755102	0.25497159732112135
ENST00000537763.RAB19	HLpitPit1	0.0389868	0.139291	PITPIT	Pithecia pithecia	Primates	White-faced Saki	0	5126.24	1.78302	2.14445	RAB19	13	61			0.13673469387755102	0.25497159732112135
ENST00000537763.RAB19	HLproCap3	0.00234471	0.0177318	PROCAP	Procavia capensis	Hyracoidea	Rock Hyrax	0.0649351	1839.65	3.22701	3.45441	RAB19	13	61	0	0	0.13673469387755102	0.25497159732112135
ENST00000537763.RAB19	HLproLot1	0.0100548	0.0525543	PROLOT	Procyon lotor	Carnivora	Raccoon	0.2	3894.25	5.91166	7.45704	RAB19	13	61	0.1	0.10732563273050497	0.13673469387755102	0.25497159732112135
ENST00000537763.RAB19	HLpteVam2	9.49059676727537e-05	0.00167854	PTEVAM	Pteropus vampyrus	Chiroptera	Large Flying Fox	0.166667	5213.51	1.10581	1.20056	RAB19	13	61			0.13673469387755102	0.25497159732112135
ENST00000537763.RAB19	HLpumCon1	0.5	1	PUMCON	Puma concolor	Carnivora	Cougar (Puma/Mountain Lion)	0.117647	4386.41	43.3804	58.504	RAB19	13	61	0.7	2.0310376508266565	0.13673469387755102	0.25497159732112135
ENST00000537763.RAB19	HLpygNem1	1	1	PYGNEM	Pygathrix nemaeus	Primates	Red-shanked Douc	0	4313.66	10.8832	13.1062	RAB19	13	61			0.13673469387755102	0.25497159732112135
ENST00000537763.RAB19	HLranTar1	1	1	RANTAR	Rangifer tarandus	Artiodactyla	Reindeer (Caribou)	0.0344828	2735.58	86.7677	128.079	RAB19	13	61	0	0	0.13673469387755102	0.25497159732112135
ENST00000537763.RAB19	HLrouAeg4	1	1	ROUAEG	Rousettus aegyptiacus	Chiroptera	Egyptian Fruit Bat	0.125	3516.46	0.123107	0.147397	RAB19	13	61	0.7	2.0310376508266565	0.13673469387755102	0.25497159732112135
ENST00000537763.RAB19	HLrouLes1	0.00384858	0.0259965	ROULES	Rousettus leschenaultii	Chiroptera	Leschenault's Rousette	0	2073.84	0.0803809	0.101807	RAB19	13	61	0.6	1.2070784343255752	0.13673469387755102	0.25497159732112135
ENST00000537763.RAB19	HLsagImp1	0.0216603	0.0906511	SAGIMP	Saguinus imperator	Primates	Emperor Tamarin	0.0208333	2758.02	0.57082	0.587434	RAB19	13	61			0.13673469387755102	0.25497159732112135
ENST00000537763.RAB19	HLsaiBol1	1	1	SAIBOL	Saimiri boliviensis	Primates	Bolivian Squirrel Monkey	0.0196078	4289.56	0.777604	1.09309	RAB19	13	61			0.13673469387755102	0.25497159732112135
ENST00000537763.RAB19	HLsciVul1	0.00750728	0.042304	SCIVUL	Sciurus vulgaris	Rodentia	Eurasian Red Squirrel	0.0379747	1387.36	0.385777	0.332731	RAB19	13	61			0.13673469387755102	0.25497159732112135
ENST00000537763.RAB19	HLsurSur2	1	1	SURSUR	Suricata suricatta	Carnivora	Meerkat	0.0774818	2851.01	1.03039	1.05194	RAB19	13	61	0.5	0.8239592165010822	0.13673469387755102	0.25497159732112135
ENST00000537763.RAB19	HLsynCaf1	1	1	SYNCAF	Syncerus caffer	Artiodactyla	African Buffalo	0	5026.79	438.186	444.97	RAB19	13	61	0.1	0.10732563273050497	0.13673469387755102	0.25497159732112135
ENST00000537763.RAB19	HLtapInd2	1	1	TAPIND	Tapirus indicus	Perissodactyla	Malayan Tapir	0.2	5722.04	339.956	316.863	RAB19	13	61	0	0	0.13673469387755102	0.25497159732112135
ENST00000537763.RAB19	HLtapTer1	0.00437671	0.0284456	TAPTER	Tapirus terrestris	Perissodactyla	South American Tapir	0.0238095	5960.33	224.153	190.474	RAB19	13	61	0	0	0.13673469387755102	0.25497159732112135
ENST00000537763.RAB19	HLtheGel1	1	1	THEGEL	Theropithecus gelada	Primates	Gelada	0	5585.56	13.6453	22.389	RAB19	13	61			0.13673469387755102	0.25497159732112135
ENST00000537763.RAB19	HLtraImb1	0.123887	0.359673	TRAIMB	Tragelaphus imberbis	Artiodactyla	Lesser Kudu	0.0526316	2455.95	63.6422	81.7624	RAB19	13	61	0	0	0.13673469387755102	0.25497159732112135
ENST00000537763.RAB19	HLtraJav1	0.000398121	0.00489238	TRAJAV	Tragulus javanicus	Artiodactyla	Javan Chevrotain (Mouse Deer)	0	2498.25	1.82991	1.59939	RAB19	13	61	0	0	0.13673469387755102	0.25497159732112135
ENST00000537763.RAB19	HLursArc1	1	1	URSARC	Ursus arctos	Carnivora	Brown Bear	0.1	6957.18	202.121	328.986	RAB19	13	61	0	0	0.13673469387755102	0.25497159732112135
ENST00000537763.RAB19	HLzalCal1	1	1	ZALCAL	Zalophus californianus	Carnivora	California Sea Lion	0.0888889	5914.62	86.9451	196.76	RAB19	13	61	0.1	0.10732563273050497	0.13673469387755102	0.25497159732112135
ENST00000537763.RAB19	REFERENCE	1	1	HOMSAP	Homo sapiens	Primates	Humans					RAB19	13	61			0.13673469387755102	0.25497159732112135
ENST00000537763.RAB19	bisBis1	1	1	BISBIS	Bison bison	Artiodactyla	American Bison	0.0547945	4678.87	486.867	777.241	RAB19	13	61	0.1	0.10732563273050497	0.13673469387755102	0.25497159732112135
ENST00000537763.RAB19	echTel2	1.26667357519539e-06	5.11541251521215e-05	ECHTEL	Echinops telfairi	Afrosoricida	Lesser hedgehog tenrec	0.0571429	2720.27	0.155031	0.142928	RAB19	13	61	0.3	0.3831192178244929	0.13673469387755102	0.25497159732112135
ENST00000537763.RAB19	eulMac1	0.019994	0.0852247	EULMAC	Eulemur macaco	Primates	Black Lemur	0.125	5478.84	2.51463	2.41599	RAB19	13	61	0.1	0.10732563273050497	0.13673469387755102	0.25497159732112135
ENST00000537763.RAB19	gorGor6	1	1	GORGOR	Gorilla gorilla	Primates	Western Gorilla	0.05	10705	92.8652	181.056	RAB19	13	61	0.1	0.10732563273050497	0.13673469387755102	0.25497159732112135
ENST00000537763.RAB19	hetGla2	0.0215604	0.0903527	HETGLA	Heterocephalus glaber	Rodentia	Naked Mole-rat	0.0245902	4726.02	0.0507453	0.0450049	RAB19	13	61	0	0	0.13673469387755102	0.25497159732112135
ENST00000537763.RAB19	jacJac1	0.0886461	0.26884	JACJAC	Jaculus jaculus	Rodentia	Lesser Egyptian Jerboa	0.0833333	900.424	0.0618153	0.0635834	RAB19	13	61	0.1	0.10732563273050497	0.13673469387755102	0.25497159732112135
ENST00000537763.RAB19	micMur3	0.142853	0.409203	MICMUR	Microcebus murinus	Primates	Gray Mouse Lemur	0.142857	2773.3	0.0844424	0.0767749	RAB19	13	61			0.13673469387755102	0.25497159732112135
ENST00000537763.RAB19	panTro6	1	1	PANTRO	Pan troglodytes	Primates	Chimpanzee	0.0243902	10519.6	56.1709	63.7315	RAB19	13	61	0.6	1.2070784343255752	0.13673469387755102	0.25497159732112135
ENST00000537763.RAB19	ursMar1	1	1	URSMAR	Ursus maritimus	Carnivora	Polar Bear	0.0454545	7678.25	259.359	430.162	RAB19	13	61	0	0	0.13673469387755102	0.25497159732112135
ENST00000367495.RAB32	HLaciJub2	9.56138614927049e-06	0.000263426	ACIJUB	Acinonyx jubatus	Carnivora	Cheetah	0.0355556	3533.86	39.9062	45.194	RAB32	22	61	0.2	0.2326161962278796	0.2511111111111111	0.2630844353188188
ENST00000367495.RAB32	HLaepMel1	1	1	AEPMEL	Aepyceros melampus	Artiodactyla	Impala	0.0573248	2465.89	42.3738	53.9257	RAB32	22	61			0.2511111111111111	0.2630844353188188
ENST00000367495.RAB32	HLailFul2	1	1	AILFUL	Ailurus fulgens	Carnivora	Red Panda	0.0707071	3580.26	5.92164	6.02914	RAB32	22	61			0.2511111111111111	0.2630844353188188
ENST00000367495.RAB32	HLalcAlc1	0.0597756	0.193917	ALCALC	Alces alces	Artiodactyla	Moose	0	2103.78	292.792	397.025	RAB32	22	61	0.1	0.10732563273050497	0.2511111111111111	0.2630844353188188
ENST00000367495.RAB32	HLammLer1	0.0436599	0.151352	AMMLER	Ammotragus lervia	Artiodactyla	Barbary Sheep	0.0403226	3157.15	55.4358	79.4344	RAB32	22	61	0.2	0.2326161962278796	0.2511111111111111	0.2630844353188188
ENST00000367495.RAB32	HLantAme1	0.0130459	0.063527	ANTAME	Antilocapra americana	Artiodactyla	Pronghorn	0.03125	2057.88	41.013	45.8113	RAB32	22	61			0.2511111111111111	0.2630844353188188
ENST00000367495.RAB32	HLantMar1	0.00574167	0.0347145	ANTMAR	Antidorcas marsupialis	Artiodactyla	Springbok	0.0060241	1728.06	28.9549	30.747	RAB32	22	61	0.1	0.10732563273050497	0.2511111111111111	0.2630844353188188
ENST00000367495.RAB32	HLateGeo1	1	1	ATEGEO	Ateles geoffroyi	Primates	Geoffroy's Spider Monkey	0.16129	8757.3	7.94246	7.88453	RAB32	22	61	0.1	0.10732563273050497	0.2511111111111111	0.2630844353188188
ENST00000367495.RAB32	HLcteGun1	1.87866332412856e-06	6.96210526000584e-05	CTEGUN	Ctenodactylus gundi	Rodentia	Common Gundi	0.0357143	1222.44	0.287806	0.273916	RAB32	22	61	0.5	0.8239592165010822	0.2511111111111111	0.2630844353188188
ENST00000367495.RAB32	HLdesRot2	0.0015752	0.0131267	DESROT	Desmodus rotundus	Chiroptera	Common Vampire Bat	0.0769231	3650.27	0.0340454	0.0280179	RAB32	22	61			0.2511111111111111	0.2630844353188188
ENST00000367495.RAB32	HLdolPat1	1	1	DOLPAT	Dolichotis patagonum	Rodentia	Patagonian Mara	0.0103093	1834.76	7.58286	7.67676	RAB32	22	61	0	0	0.2511111111111111	0.2630844353188188
ENST00000367495.RAB32	HLeidHel2	0.5	1	EIDHEL	Eidolon helvum	Chiroptera	Straw-colored Fruit Bat	0.142857	5507.59	0.289044	0.307871	RAB32	22	61			0.2511111111111111	0.2630844353188188
ENST00000367495.RAB32	HLeryPat1	1	1	ERYPAT	Erythrocebus patas	Primates	Patas Monkey	0.0666667	4237.94	8.06267	12.9097	RAB32	22	61	0.8		0.2511111111111111	0.2630844353188188
ENST00000367495.RAB32	HLeudTho1	0.0103561	0.0535367	EUDTHO	Eudorcas thomsonii	Artiodactyla	Thomson's Gazelle	0.038961	2162.64	18.6295	22.3168	RAB32	22	61			0.2511111111111111	0.2630844353188188
ENST00000367495.RAB32	HLgirCam1	0.0109574	0.0557007	GIRCAM	Giraffa camelopardalis	Artiodactyla	Giraffe	0.0122699	4568.44	758.188	1065.01	RAB32	22	61			0.2511111111111111	0.2630844353188188
ENST00000367495.RAB32	HLhelPar1	0.0256114	0.103034	HELPAR	Helogale parvula	Carnivora	Dwarf Mongoose	0	3156.57	0.448303	0.408509	RAB32	22	61	0.2	0.2326161962278796	0.2511111111111111	0.2630844353188188
ENST00000367495.RAB32	HLhipAmp3	0.00500763	0.0313821	HIPAMP	Hippopotamus amphibius	Artiodactyla	Hippopotamus	0	11385	1413.51	1585.4	RAB32	22	61	0.2	0.2326161962278796	0.2511111111111111	0.2630844353188188
ENST00000367495.RAB32	HLhipNig1	0.000260185	0.00352762	HIPNIG	Hippotragus niger	Artiodactyla	Sable Antelope	0.0140845	2838.43	187.538	213.563	RAB32	22	61			0.2511111111111111	0.2630844353188188
ENST00000367495.RAB32	HLhydHyd1	0.0471864	0.16096	HYDHYD	Hydrochoerus hydrochaeris	Rodentia	Capybara	0.0921053	1913.9	50.0684	48.8773	RAB32	22	61	0	0	0.2511111111111111	0.2630844353188188
ENST00000367495.RAB32	HLkobLecLec1	0.5	1	KOBLEC	Kobus leche	Artiodactyla	Lechwe	0.00806452	3275.13	71.402	95.234	RAB32	22	61			0.2511111111111111	0.2630844353188188
ENST00000367495.RAB32	HLlemCat1	1	1	LEMCAT	Lemur catta	Primates	Ring-tailed Lemur	0.0701754	5396.88	2.77732	2.9527	RAB32	22	61	0.1	0.10732563273050497	0.2511111111111111	0.2630844353188188
ENST00000367495.RAB32	HLlitWal1	0.188968	0.52958	LITWAL	Litocranius walleri	Artiodactyla	Gerenuk	0.0357143	1757.56	23.8813	27.3249	RAB32	22	61	0.1	0.10732563273050497	0.2511111111111111	0.2630844353188188
ENST00000367495.RAB32	HLlutLut1	0.0245113	0.0994554	LUTLUT	Lutra lutra	Carnivora	Eurasian Otter	0	3164.1	5.68837	7.63884	RAB32	22	61	0.3	0.3831192178244929	0.2511111111111111	0.2630844353188188
ENST00000367495.RAB32	HLmacFas6	1	1	MACFAS	Macaca fascicularis	Primates	Long-tailed Macaque (Crab-eating Macaque)	0.0357143	4822.26	7.74283	6.14246	RAB32	22	61	0.1	0.10732563273050497	0.2511111111111111	0.2630844353188188
ENST00000367495.RAB32	HLmunMun1	0.425837	1	MUNMUN	Mungos mungo	Carnivora	Banded Mongoose	0.0681818	2962.1	1.64991	1.54335	RAB32	22	61			0.2511111111111111	0.2630844353188188
ENST00000367495.RAB32	HLneoNeb1	1	1	NEONEB	Neofelis nebulosa	Carnivora	Clouded Leopard	0.26087	4215.39	14.351	21.434	RAB32	22	61	0.2	0.2326161962278796	0.2511111111111111	0.2630844353188188
ENST00000367495.RAB32	HLoryGaz1	0.5	1	ORYGAZ	Oryx gazella	Artiodactyla	Gemsbok	0	3094.84	165.901	162.822	RAB32	22	61			0.2511111111111111	0.2630844353188188
ENST00000367495.RAB32	HLpanLeo1	1	1	PANLEO	Panthera leo	Carnivora	Lion	0.127451	4678.41	135.623	188.265	RAB32	22	61	0.2	0.2326161962278796	0.2511111111111111	0.2630844353188188
ENST00000367495.RAB32	HLpanOnc2	1	1	PANONC	Panthera onca	Carnivora	Jaguar	0.243902	5659.18	50.7091	63.4982	RAB32	22	61	0.2	0.2326161962278796	0.2511111111111111	0.2630844353188188
ENST00000367495.RAB32	HLphoVit1	0.00108466	0.0100986	PHOVIT	Phoca vitulina	Carnivora	Harbor Seal	0	6787.47	62.2475	84.7499	RAB32	22	61	0.3	0.3831192178244929	0.2511111111111111	0.2630844353188188
ENST00000367495.RAB32	HLpitPit1	5.26555977946042e-05	0.00103882	PITPIT	Pithecia pithecia	Primates	White-faced Saki	0	5126.24	1.78302	2.14445	RAB32	22	61	0.1	0.10732563273050497	0.2511111111111111	0.2630844353188188
ENST00000367495.RAB32	HLproCap3	0.000222791	0.00312834	PROCAP	Procavia capensis	Hyracoidea	Rock Hyrax	0.0649351	1839.65	3.22701	3.45441	RAB32	22	61	0.1	0.10732563273050497	0.2511111111111111	0.2630844353188188
ENST00000367495.RAB32	HLproLot1	0.0018797	0.0150153	PROLOT	Procyon lotor	Carnivora	Raccoon	0.2	3894.25	5.91166	7.45704	RAB32	22	61	0.3	0.3831192178244929	0.2511111111111111	0.2630844353188188
ENST00000367495.RAB32	HLpteVam2	0.00345884	0.0240692	PTEVAM	Pteropus vampyrus	Chiroptera	Large Flying Fox	0.166667	5213.51	1.10581	1.20056	RAB32	22	61			0.2511111111111111	0.2630844353188188
ENST00000367495.RAB32	HLpumCon1	1	1	PUMCON	Puma concolor	Carnivora	Cougar (Puma/Mountain Lion)	0.117647	4386.41	43.3804	58.504	RAB32	22	61	0.2	0.2326161962278796	0.2511111111111111	0.2630844353188188
ENST00000367495.RAB32	HLpygNem1	0.0251591	0.101604	PYGNEM	Pygathrix nemaeus	Primates	Red-shanked Douc	0	4313.66	10.8832	13.1062	RAB32	22	61	0.1	0.10732563273050497	0.2511111111111111	0.2630844353188188
ENST00000367495.RAB32	HLranTar1	5.65295570026381e-06	0.000175149	RANTAR	Rangifer tarandus	Artiodactyla	Reindeer (Caribou)	0.0344828	2735.58	86.7677	128.079	RAB32	22	61	0.2	0.2326161962278796	0.2511111111111111	0.2630844353188188
ENST00000367495.RAB32	HLrouAeg4	1	1	ROUAEG	Rousettus aegyptiacus	Chiroptera	Egyptian Fruit Bat	0.125	3516.46	0.123107	0.147397	RAB32	22	61	0.3	0.3831192178244929	0.2511111111111111	0.2630844353188188
ENST00000367495.RAB32	HLrouLes1	1	1	ROULES	Rousettus leschenaultii	Chiroptera	Leschenault's Rousette	0	2073.84	0.0803809	0.101807	RAB32	22	61	0.3	0.3831192178244929	0.2511111111111111	0.2630844353188188
ENST00000367495.RAB32	HLsagImp1	0.000161586	0.00250188	SAGIMP	Saguinus imperator	Primates	Emperor Tamarin	0.0208333	2758.02	0.57082	0.587434	RAB32	22	61	0.1	0.10732563273050497	0.2511111111111111	0.2630844353188188
ENST00000367495.RAB32	HLsaiBol1	0.0432618	0.150303	SAIBOL	Saimiri boliviensis	Primates	Bolivian Squirrel Monkey	0.0196078	4289.56	0.777604	1.09309	RAB32	22	61	0.1	0.10732563273050497	0.2511111111111111	0.2630844353188188
ENST00000367495.RAB32	HLsciVul1	9.21751558413675e-09	8.03490367588824e-07	SCIVUL	Sciurus vulgaris	Rodentia	Eurasian Red Squirrel	0.0379747	1387.36	0.385777	0.332731	RAB32	22	61	0.7	2.0310376508266565	0.2511111111111111	0.2630844353188188
ENST00000367495.RAB32	HLsurSur2	0.000298356	0.00393231	SURSUR	Suricata suricatta	Carnivora	Meerkat	0.0774818	2851.01	1.03039	1.05194	RAB32	22	61	0.2	0.2326161962278796	0.2511111111111111	0.2630844353188188
ENST00000367495.RAB32	HLsynCaf1	0.0324605	0.121582	SYNCAF	Syncerus caffer	Artiodactyla	African Buffalo	0	5026.79	438.186	444.97	RAB32	22	61	0.2	0.2326161962278796	0.2511111111111111	0.2630844353188188
ENST00000367495.RAB32	HLtapInd2	0.00522422	0.0323518	TAPIND	Tapirus indicus	Perissodactyla	Malayan Tapir	0.2	5722.04	339.956	316.863	RAB32	22	61	0.1	0.10732563273050497	0.2511111111111111	0.2630844353188188
ENST00000367495.RAB32	HLtapTer1	1	1	TAPTER	Tapirus terrestris	Perissodactyla	South American Tapir	0.0238095	5960.33	224.153	190.474	RAB32	22	61	0.1	0.10732563273050497	0.2511111111111111	0.2630844353188188
ENST00000367495.RAB32	HLtheGel1	1	1	THEGEL	Theropithecus gelada	Primates	Gelada	0	5585.56	13.6453	22.389	RAB32	22	61	0.9		0.2511111111111111	0.2630844353188188
ENST00000367495.RAB32	HLtraImb1	1	1	TRAIMB	Tragelaphus imberbis	Artiodactyla	Lesser Kudu	0.0526316	2455.95	63.6422	81.7624	RAB32	22	61			0.2511111111111111	0.2630844353188188
ENST00000367495.RAB32	HLtraJav1	1.14924516625425e-07	6.8304193843413e-06	TRAJAV	Tragulus javanicus	Artiodactyla	Javan Chevrotain (Mouse Deer)	0	2498.25	1.82991	1.59939	RAB32	22	61	0.1	0.10732563273050497	0.2511111111111111	0.2630844353188188
ENST00000367495.RAB32	HLursArc1	1	1	URSARC	Ursus arctos	Carnivora	Brown Bear	0.1	6957.18	202.121	328.986	RAB32	22	61	0.3	0.3831192178244929	0.2511111111111111	0.2630844353188188
ENST00000367495.RAB32	HLzalCal1	0.0191802	0.0825379	ZALCAL	Zalophus californianus	Carnivora	California Sea Lion	0.0888889	5914.62	86.9451	196.76	RAB32	22	61	0.3	0.3831192178244929	0.2511111111111111	0.2630844353188188
ENST00000367495.RAB32	REFERENCE	1	1	HOMSAP	Homo sapiens	Primates	Humans					RAB32	22	61			0.2511111111111111	0.2630844353188188
ENST00000367495.RAB32	bisBis1	0.000155227	0.0024367	BISBIS	Bison bison	Artiodactyla	American Bison	0.0547945	4678.87	486.867	777.241	RAB32	22	61	0.2	0.2326161962278796	0.2511111111111111	0.2630844353188188
ENST00000367495.RAB32	echTel2	0.0394841	0.140484	ECHTEL	Echinops telfairi	Afrosoricida	Lesser hedgehog tenrec	0.0571429	2720.27	0.155031	0.142928	RAB32	22	61			0.2511111111111111	0.2630844353188188
ENST00000367495.RAB32	eulMac1	3.8124836972131e-05	0.000818818	EULMAC	Eulemur macaco	Primates	Black Lemur	0.125	5478.84	2.51463	2.41599	RAB32	22	61	0.1	0.10732563273050497	0.2511111111111111	0.2630844353188188
ENST00000367495.RAB32	gorGor6	1	1	GORGOR	Gorilla gorilla	Primates	Western Gorilla	0.05	10705	92.8652	181.056	RAB32	22	61	0.8		0.2511111111111111	0.2630844353188188
ENST00000367495.RAB32	hetGla2	1.39376987107198e-06	5.44261375273976e-05	HETGLA	Heterocephalus glaber	Rodentia	Naked Mole-rat	0.0245902	4726.02	0.0507453	0.0450049	RAB32	22	61	0.2	0.2326161962278796	0.2511111111111111	0.2630844353188188
ENST00000367495.RAB32	jacJac1	2.97343443755871e-08	2.16145811037922e-06	JACJAC	Jaculus jaculus	Rodentia	Lesser Egyptian Jerboa	0.0833333	900.424	0.0618153	0.0635834	RAB32	22	61	0.3	0.3831192178244929	0.2511111111111111	0.2630844353188188
ENST00000367495.RAB32	micMur3	1.03950394997332e-06	4.32745036442638e-05	MICMUR	Microcebus murinus	Primates	Gray Mouse Lemur	0.142857	2773.3	0.0844424	0.0767749	RAB32	22	61	0.2	0.2326161962278796	0.2511111111111111	0.2630844353188188
ENST00000367495.RAB32	panTro6	1	1	PANTRO	Pan troglodytes	Primates	Chimpanzee	0.0243902	10519.6	56.1709	63.7315	RAB32	22	61	0.9		0.2511111111111111	0.2630844353188188
ENST00000367495.RAB32	ursMar1	0.5	1	URSMAR	Ursus maritimus	Carnivora	Polar Bear	0.0454545	7678.25	259.359	430.162	RAB32	22	61			0.2511111111111111	0.2630844353188188
ENST00000527397.RAB1B	HLaciJub2	1	1	ACIJUB	Acinonyx jubatus	Carnivora	Cheetah	0.0355556	3533.86	39.9062	45.194	RAB1B	4	62	0.2	0.2326161962278796	0.34444444444444444	0.45517282140044496
ENST00000527397.RAB1B	HLaepMel1	1	1	AEPMEL	Aepyceros melampus	Artiodactyla	Impala	0.0573248	2465.89	42.3738	53.9257	RAB1B	4	62	0.4	0.5716050390351726	0.34444444444444444	0.45517282140044496
ENST00000527397.RAB1B	HLailFul2	0.000407157	0.00496469	AILFUL	Ailurus fulgens	Carnivora	Red Panda	0.0707071	3580.26	5.92164	6.02914	RAB1B	4	62	0.4	0.5716050390351726	0.34444444444444444	0.45517282140044496
ENST00000527397.RAB1B	HLalcAlc1	1	1	ALCALC	Alces alces	Artiodactyla	Moose	0	2103.78	292.792	397.025	RAB1B	4	62	0.4	0.5716050390351726	0.34444444444444444	0.45517282140044496
ENST00000527397.RAB1B	HLammLer1	0.0314778	0.118891	AMMLER	Ammotragus lervia	Artiodactyla	Barbary Sheep	0.0403226	3157.15	55.4358	79.4344	RAB1B	4	62	0.4	0.5716050390351726	0.34444444444444444	0.45517282140044496
ENST00000527397.RAB1B	HLantAme1	0.5	1	ANTAME	Antilocapra americana	Artiodactyla	Pronghorn	0.03125	2057.88	41.013	45.8113	RAB1B	4	62	0.4	0.5716050390351726	0.34444444444444444	0.45517282140044496
ENST00000527397.RAB1B	HLantMar1	1	1	ANTMAR	Antidorcas marsupialis	Artiodactyla	Springbok	0.0060241	1728.06	28.9549	30.747	RAB1B	4	62	0.4	0.5716050390351726	0.34444444444444444	0.45517282140044496
ENST00000527397.RAB1B	HLateGeo1	1	1	ATEGEO	Ateles geoffroyi	Primates	Geoffroy's Spider Monkey	0.16129	8757.3	7.94246	7.88453	RAB1B	4	62			0.34444444444444444	0.45517282140044496
ENST00000527397.RAB1B	HLcapIbe1	1	1	CAPIBE	Capra ibex	Artiodactyla	Alpine Ibex	0	2727.22	37.3595	73.9619	RAB1B	4	62	0.3	0.3831192178244929	0.34444444444444444	0.45517282140044496
ENST00000527397.RAB1B	HLcteGun1	0.00362172	0.0248009	CTEGUN	Ctenodactylus gundi	Rodentia	Common Gundi	0.0357143	1222.44	0.287806	0.273916	RAB1B	4	62			0.34444444444444444	0.45517282140044496
ENST00000527397.RAB1B	HLdesRot2	0.00108736	0.0101038	DESROT	Desmodus rotundus	Chiroptera	Common Vampire Bat	0.0769231	3650.27	0.0340454	0.0280179	RAB1B	4	62	0.3	0.3831192178244929	0.34444444444444444	0.45517282140044496
ENST00000527397.RAB1B	HLdolPat1	1	1	DOLPAT	Dolichotis patagonum	Rodentia	Patagonian Mara	0.0103093	1834.76	7.58286	7.67676	RAB1B	4	62	0.3	0.3831192178244929	0.34444444444444444	0.45517282140044496
ENST00000527397.RAB1B	HLeidHel2	0.113232	0.332622	EIDHEL	Eidolon helvum	Chiroptera	Straw-colored Fruit Bat	0.142857	5507.59	0.289044	0.307871	RAB1B	4	62	0.3	0.3831192178244929	0.34444444444444444	0.45517282140044496
ENST00000527397.RAB1B	HLeryPat1	1	1	ERYPAT	Erythrocebus patas	Primates	Patas Monkey	0.0666667	4237.94	8.06267	12.9097	RAB1B	4	62			0.34444444444444444	0.45517282140044496
ENST00000527397.RAB1B	HLeudTho1	1	1	EUDTHO	Eudorcas thomsonii	Artiodactyla	Thomson's Gazelle	0.038961	2162.64	18.6295	22.3168	RAB1B	4	62	0.3	0.3831192178244929	0.34444444444444444	0.45517282140044496
ENST00000527397.RAB1B	HLgirCam1	1	1	GIRCAM	Giraffa camelopardalis	Artiodactyla	Giraffe	0.0122699	4568.44	758.188	1065.01	RAB1B	4	62	0.2	0.2326161962278796	0.34444444444444444	0.45517282140044496
ENST00000527397.RAB1B	HLhelPar1	1	1	HELPAR	Helogale parvula	Carnivora	Dwarf Mongoose	0	3156.57	0.448303	0.408509	RAB1B	4	62	0.2	0.2326161962278796	0.34444444444444444	0.45517282140044496
ENST00000527397.RAB1B	HLhipAmp3	1	1	HIPAMP	Hippopotamus amphibius	Artiodactyla	Hippopotamus	0	11385	1413.51	1585.4	RAB1B	4	62	0.2	0.2326161962278796	0.34444444444444444	0.45517282140044496
ENST00000527397.RAB1B	HLhipNig1	0.0378065	0.1359	HIPNIG	Hippotragus niger	Artiodactyla	Sable Antelope	0.0140845	2838.43	187.538	213.563	RAB1B	4	62	0.2	0.2326161962278796	0.34444444444444444	0.45517282140044496
ENST00000527397.RAB1B	HLhydHyd1	1	1	HYDHYD	Hydrochoerus hydrochaeris	Rodentia	Capybara	0.0921053	1913.9	50.0684	48.8773	RAB1B	4	62	0.2	0.2326161962278796	0.34444444444444444	0.45517282140044496
ENST00000527397.RAB1B	HLkobLecLec1	1	1	KOBLEC	Kobus leche	Artiodactyla	Lechwe	0.00806452	3275.13	71.402	95.234	RAB1B	4	62	0.2	0.2326161962278796	0.34444444444444444	0.45517282140044496
ENST00000527397.RAB1B	HLlemCat1	1	1	LEMCAT	Lemur catta	Primates	Ring-tailed Lemur	0.0701754	5396.88	2.77732	2.9527	RAB1B	4	62	0.2	0.2326161962278796	0.34444444444444444	0.45517282140044496
ENST00000527397.RAB1B	HLlitWal1	0.5	1	LITWAL	Litocranius walleri	Artiodactyla	Gerenuk	0.0357143	1757.56	23.8813	27.3249	RAB1B	4	62			0.34444444444444444	0.45517282140044496
ENST00000527397.RAB1B	HLlutLut1	0.0879233	0.267077	LUTLUT	Lutra lutra	Carnivora	Eurasian Otter	0	3164.1	5.68837	7.63884	RAB1B	4	62	0.2	0.2326161962278796	0.34444444444444444	0.45517282140044496
ENST00000527397.RAB1B	HLmacFas6	1	1	MACFAS	Macaca fascicularis	Primates	Long-tailed Macaque (Crab-eating Macaque)	0.0357143	4822.26	7.74283	6.14246	RAB1B	4	62	0.4	0.5716050390351726	0.34444444444444444	0.45517282140044496
ENST00000527397.RAB1B	HLmunMun1	0.5	1	MUNMUN	Mungos mungo	Carnivora	Banded Mongoose	0.0681818	2962.1	1.64991	1.54335	RAB1B	4	62	0.1	0.10732563273050497	0.34444444444444444	0.45517282140044496
ENST00000527397.RAB1B	HLneoNeb1	1	1	NEONEB	Neofelis nebulosa	Carnivora	Clouded Leopard	0.26087	4215.39	14.351	21.434	RAB1B	4	62	0.1	0.10732563273050497	0.34444444444444444	0.45517282140044496
ENST00000527397.RAB1B	HLoryGaz1	1	1	ORYGAZ	Oryx gazella	Artiodactyla	Gemsbok	0	3094.84	165.901	162.822	RAB1B	4	62	0.1	0.10732563273050497	0.34444444444444444	0.45517282140044496
ENST00000527397.RAB1B	HLpanLeo1	1	1	PANLEO	Panthera leo	Carnivora	Lion	0.127451	4678.41	135.623	188.265	RAB1B	4	62	0.1	0.10732563273050497	0.34444444444444444	0.45517282140044496
ENST00000527397.RAB1B	HLpanOnc2	1	1	PANONC	Panthera onca	Carnivora	Jaguar	0.243902	5659.18	50.7091	63.4982	RAB1B	4	62	0.1	0.10732563273050497	0.34444444444444444	0.45517282140044496
ENST00000527397.RAB1B	HLphoVit1	0.0264713	0.105093	PHOVIT	Phoca vitulina	Carnivora	Harbor Seal	0	6787.47	62.2475	84.7499	RAB1B	4	62	0.1	0.10732563273050497	0.34444444444444444	0.45517282140044496
ENST00000527397.RAB1B	HLpitPit1	1	1	PITPIT	Pithecia pithecia	Primates	White-faced Saki	0	5126.24	1.78302	2.14445	RAB1B	4	62	0.8		0.34444444444444444	0.45517282140044496
ENST00000527397.RAB1B	HLproCap3	1	1	PROCAP	Procavia capensis	Hyracoidea	Rock Hyrax	0.0649351	1839.65	3.22701	3.45441	RAB1B	4	62	0.9		0.34444444444444444	0.45517282140044496
ENST00000527397.RAB1B	HLproLot1	0.5	1	PROLOT	Procyon lotor	Carnivora	Raccoon	0.2	3894.25	5.91166	7.45704	RAB1B	4	62	0.4	0.5716050390351726	0.34444444444444444	0.45517282140044496
ENST00000527397.RAB1B	HLpteVam2	0.0268573	0.106002	PTEVAM	Pteropus vampyrus	Chiroptera	Large Flying Fox	0.166667	5213.51	1.10581	1.20056	RAB1B	4	62	0.8		0.34444444444444444	0.45517282140044496
ENST00000527397.RAB1B	HLpumCon1	1	1	PUMCON	Puma concolor	Carnivora	Cougar (Puma/Mountain Lion)	0.117647	4386.41	43.3804	58.504	RAB1B	4	62	0.8		0.34444444444444444	0.45517282140044496
ENST00000527397.RAB1B	HLpygNem1	0.0148242	0.069523	PYGNEM	Pygathrix nemaeus	Primates	Red-shanked Douc	0	4313.66	10.8832	13.1062	RAB1B	4	62			0.34444444444444444	0.45517282140044496
ENST00000527397.RAB1B	HLranTar1	0.5	1	RANTAR	Rangifer tarandus	Artiodactyla	Reindeer (Caribou)	0.0344828	2735.58	86.7677	128.079	RAB1B	4	62	0.7	2.0310376508266565	0.34444444444444444	0.45517282140044496
ENST00000527397.RAB1B	HLrouAeg4	1	1	ROUAEG	Rousettus aegyptiacus	Chiroptera	Egyptian Fruit Bat	0.125	3516.46	0.123107	0.147397	RAB1B	4	62	0.6	1.2070784343255752	0.34444444444444444	0.45517282140044496
ENST00000527397.RAB1B	HLrouLes1	1	1	ROULES	Rousettus leschenaultii	Chiroptera	Leschenault's Rousette	0	2073.84	0.0803809	0.101807	RAB1B	4	62	0.6	1.2070784343255752	0.34444444444444444	0.45517282140044496
ENST00000527397.RAB1B	HLsagImp1	1	1	SAGIMP	Saguinus imperator	Primates	Emperor Tamarin	0.0208333	2758.02	0.57082	0.587434	RAB1B	4	62	0.6	1.2070784343255752	0.34444444444444444	0.45517282140044496
ENST00000527397.RAB1B	HLsaiBol1	1	1	SAIBOL	Saimiri boliviensis	Primates	Bolivian Squirrel Monkey	0.0196078	4289.56	0.777604	1.09309	RAB1B	4	62	0.4	0.5716050390351726	0.34444444444444444	0.45517282140044496
ENST00000527397.RAB1B	HLsciVul1	0.162733	0.46098	SCIVUL	Sciurus vulgaris	Rodentia	Eurasian Red Squirrel	0.0379747	1387.36	0.385777	0.332731	RAB1B	4	62	0.5	0.8239592165010822	0.34444444444444444	0.45517282140044496
ENST00000527397.RAB1B	HLsurSur2	0.0426716	0.148842	SURSUR	Suricata suricatta	Carnivora	Meerkat	0.0774818	2851.01	1.03039	1.05194	RAB1B	4	62	0.4	0.5716050390351726	0.34444444444444444	0.45517282140044496
ENST00000527397.RAB1B	HLsynCaf1	0.0825036	0.252896	SYNCAF	Syncerus caffer	Artiodactyla	African Buffalo	0	5026.79	438.186	444.97	RAB1B	4	62	0.4	0.5716050390351726	0.34444444444444444	0.45517282140044496
ENST00000527397.RAB1B	HLtapInd2	1	1	TAPIND	Tapirus indicus	Perissodactyla	Malayan Tapir	0.2	5722.04	339.956	316.863	RAB1B	4	62	0.3	0.3831192178244929	0.34444444444444444	0.45517282140044496
ENST00000527397.RAB1B	HLtapTer1	1	1	TAPTER	Tapirus terrestris	Perissodactyla	South American Tapir	0.0238095	5960.33	224.153	190.474	RAB1B	4	62	0.3	0.3831192178244929	0.34444444444444444	0.45517282140044496
ENST00000527397.RAB1B	HLtheGel1	1	1	THEGEL	Theropithecus gelada	Primates	Gelada	0	5585.56	13.6453	22.389	RAB1B	4	62	0.3	0.3831192178244929	0.34444444444444444	0.45517282140044496
ENST00000527397.RAB1B	HLtraImb1	1	1	TRAIMB	Tragelaphus imberbis	Artiodactyla	Lesser Kudu	0.0526316	2455.95	63.6422	81.7624	RAB1B	4	62	0.4	0.5716050390351726	0.34444444444444444	0.45517282140044496
ENST00000527397.RAB1B	HLtraJav1	0.00457104	0.0293653	TRAJAV	Tragulus javanicus	Artiodactyla	Javan Chevrotain (Mouse Deer)	0	2498.25	1.82991	1.59939	RAB1B	4	62	0.2	0.2326161962278796	0.34444444444444444	0.45517282140044496
ENST00000527397.RAB1B	HLursArc1	1	1	URSARC	Ursus arctos	Carnivora	Brown Bear	0.1	6957.18	202.121	328.986	RAB1B	4	62	0.1	0.10732563273050497	0.34444444444444444	0.45517282140044496
ENST00000527397.RAB1B	HLzalCal1	1	1	ZALCAL	Zalophus californianus	Carnivora	California Sea Lion	0.0888889	5914.62	86.9451	196.76	RAB1B	4	62	0.5	0.8239592165010822	0.34444444444444444	0.45517282140044496
ENST00000527397.RAB1B	REFERENCE	1	1	HOMSAP	Homo sapiens	Primates	Humans					RAB1B	4	62			0.34444444444444444	0.45517282140044496
ENST00000527397.RAB1B	bisBis1	1	1	BISBIS	Bison bison	Artiodactyla	American Bison	0.0547945	4678.87	486.867	777.241	RAB1B	4	62	0.3	0.3831192178244929	0.34444444444444444	0.45517282140044496
ENST00000527397.RAB1B	echTel2	0.0557793	0.1836	ECHTEL	Echinops telfairi	Afrosoricida	Lesser hedgehog tenrec	0.0571429	2720.27	0.155031	0.142928	RAB1B	4	62	0.4	0.5716050390351726	0.34444444444444444	0.45517282140044496
ENST00000527397.RAB1B	eulMac1	0.200809	0.560107	EULMAC	Eulemur macaco	Primates	Black Lemur	0.125	5478.84	2.51463	2.41599	RAB1B	4	62			0.34444444444444444	0.45517282140044496
ENST00000527397.RAB1B	gorGor6	1	1	GORGOR	Gorilla gorilla	Primates	Western Gorilla	0.05	10705	92.8652	181.056	RAB1B	4	62	0.2	0.2326161962278796	0.34444444444444444	0.45517282140044496
ENST00000527397.RAB1B	hetGla2	1	1	HETGLA	Heterocephalus glaber	Rodentia	Naked Mole-rat	0.0245902	4726.02	0.0507453	0.0450049	RAB1B	4	62	0.2	0.2326161962278796	0.34444444444444444	0.45517282140044496
ENST00000527397.RAB1B	jacJac1	0.0162534	0.074104	JACJAC	Jaculus jaculus	Rodentia	Lesser Egyptian Jerboa	0.0833333	900.424	0.0618153	0.0635834	RAB1B	4	62	0.2	0.2326161962278796	0.34444444444444444	0.45517282140044496
ENST00000527397.RAB1B	micMur3	1	1	MICMUR	Microcebus murinus	Primates	Gray Mouse Lemur	0.142857	2773.3	0.0844424	0.0767749	RAB1B	4	62	0.2	0.2326161962278796	0.34444444444444444	0.45517282140044496
ENST00000527397.RAB1B	panTro6	1	1	PANTRO	Pan troglodytes	Primates	Chimpanzee	0.0243902	10519.6	56.1709	63.7315	RAB1B	4	62			0.34444444444444444	0.45517282140044496
ENST00000527397.RAB1B	ursMar1	1	1	URSMAR	Ursus maritimus	Carnivora	Polar Bear	0.0454545	7678.25	259.359	430.162	RAB1B	4	62	0.4	0.5716050390351726	0.34444444444444444	0.45517282140044496
ENST00000402449.RAB37	HLaciJub2	0.5	1	ACIJUB	Acinonyx jubatus	Carnivora	Cheetah	0.0355556	3533.86	39.9062	45.194	RAB37	18	60	0.1	0.10732563273050497	0.23461538461538461	0.2643127988781002
ENST00000402449.RAB37	HLaepMel1	1	1	AEPMEL	Aepyceros melampus	Artiodactyla	Impala	0.0573248	2465.89	42.3738	53.9257	RAB37	18	60	0.1	0.10732563273050497	0.23461538461538461	0.2643127988781002
ENST00000402449.RAB37	HLailFul2	0.5	1	AILFUL	Ailurus fulgens	Carnivora	Red Panda	0.0707071	3580.26	5.92164	6.02914	RAB37	18	60	0.1	0.10732563273050497	0.23461538461538461	0.2643127988781002
ENST00000402449.RAB37	HLalcAlc1	1	1	ALCALC	Alces alces	Artiodactyla	Moose	0	2103.78	292.792	397.025	RAB37	18	60	0.1	0.10732563273050497	0.23461538461538461	0.2643127988781002
ENST00000402449.RAB37	HLammLer1	0.0125319	0.0615964	AMMLER	Ammotragus lervia	Artiodactyla	Barbary Sheep	0.0403226	3157.15	55.4358	79.4344	RAB37	18	60	0.1	0.10732563273050497	0.23461538461538461	0.2643127988781002
ENST00000402449.RAB37	HLantAme1	0.0156184	0.071892	ANTAME	Antilocapra americana	Artiodactyla	Pronghorn	0.03125	2057.88	41.013	45.8113	RAB37	18	60	0.2	0.2326161962278796	0.23461538461538461	0.2643127988781002
ENST00000402449.RAB37	HLantMar1	0.000761974	0.0078268	ANTMAR	Antidorcas marsupialis	Artiodactyla	Springbok	0.0060241	1728.06	28.9549	30.747	RAB37	18	60	0.1	0.10732563273050497	0.23461538461538461	0.2643127988781002
ENST00000402449.RAB37	HLateGeo1	0.0163537	0.0743708	ATEGEO	Ateles geoffroyi	Primates	Geoffroy's Spider Monkey	0.16129	8757.3	7.94246	7.88453	RAB37	18	60			0.23461538461538461	0.2643127988781002
ENST00000402449.RAB37	HLcteGun1	1.49682819188812e-05	0.000386476	CTEGUN	Ctenodactylus gundi	Rodentia	Common Gundi	0.0357143	1222.44	0.287806	0.273916	RAB37	18	60	0.2	0.2326161962278796	0.23461538461538461	0.2643127988781002
ENST00000402449.RAB37	HLdesRot2	0.278772	0.752899	DESROT	Desmodus rotundus	Chiroptera	Common Vampire Bat	0.0769231	3650.27	0.0340454	0.0280179	RAB37	18	60	0.2	0.2326161962278796	0.23461538461538461	0.2643127988781002
ENST00000402449.RAB37	HLdolPat1	1.3222666799817e-06	5.22820925766823e-05	DOLPAT	Dolichotis patagonum	Rodentia	Patagonian Mara	0.0103093	1834.76	7.58286	7.67676	RAB37	18	60	0.2	0.2326161962278796	0.23461538461538461	0.2643127988781002
ENST00000402449.RAB37	HLeidHel2	0.00234735	0.0177318	EIDHEL	Eidolon helvum	Chiroptera	Straw-colored Fruit Bat	0.142857	5507.59	0.289044	0.307871	RAB37	18	60	0.1	0.10732563273050497	0.23461538461538461	0.2643127988781002
ENST00000402449.RAB37	HLeryPat1	0.00669115	0.0388638	ERYPAT	Erythrocebus patas	Primates	Patas Monkey	0.0666667	4237.94	8.06267	12.9097	RAB37	18	60			0.23461538461538461	0.2643127988781002
ENST00000402449.RAB37	HLeudTho1	1	1	EUDTHO	Eudorcas thomsonii	Artiodactyla	Thomson's Gazelle	0.038961	2162.64	18.6295	22.3168	RAB37	18	60	0.1	0.10732563273050497	0.23461538461538461	0.2643127988781002
ENST00000402449.RAB37	HLgirCam1	0.000170006	0.00260382	GIRCAM	Giraffa camelopardalis	Artiodactyla	Giraffe	0.0122699	4568.44	758.188	1065.01	RAB37	18	60	0.1	0.10732563273050497	0.23461538461538461	0.2643127988781002
ENST00000402449.RAB37	HLhelPar1	1	1	HELPAR	Helogale parvula	Carnivora	Dwarf Mongoose	0	3156.57	0.448303	0.408509	RAB37	18	60	0.2	0.2326161962278796	0.23461538461538461	0.2643127988781002
ENST00000402449.RAB37	HLhipAmp3	4.27104141603185e-05	0.000890531	HIPAMP	Hippopotamus amphibius	Artiodactyla	Hippopotamus	0	11385	1413.51	1585.4	RAB37	18	60	0.2	0.2326161962278796	0.23461538461538461	0.2643127988781002
ENST00000402449.RAB37	HLhipNig1	0.00114871	0.0104579	HIPNIG	Hippotragus niger	Artiodactyla	Sable Antelope	0.0140845	2838.43	187.538	213.563	RAB37	18	60	0.3	0.3831192178244929	0.23461538461538461	0.2643127988781002
ENST00000402449.RAB37	HLhydHyd1	0.000125302	0.00208468	HYDHYD	Hydrochoerus hydrochaeris	Rodentia	Capybara	0.0921053	1913.9	50.0684	48.8773	RAB37	18	60	0.2	0.2326161962278796	0.23461538461538461	0.2643127988781002
ENST00000402449.RAB37	HLkobLecLec1	1	1	KOBLEC	Kobus leche	Artiodactyla	Lechwe	0.00806452	3275.13	71.402	95.234	RAB37	18	60			0.23461538461538461	0.2643127988781002
ENST00000402449.RAB37	HLlemCat1	0.0337341	0.125103	LEMCAT	Lemur catta	Primates	Ring-tailed Lemur	0.0701754	5396.88	2.77732	2.9527	RAB37	18	60	0.1	0.10732563273050497	0.23461538461538461	0.2643127988781002
ENST00000402449.RAB37	HLlitWal1	0.00120979	0.0108468	LITWAL	Litocranius walleri	Artiodactyla	Gerenuk	0.0357143	1757.56	23.8813	27.3249	RAB37	18	60	0.1	0.10732563273050497	0.23461538461538461	0.2643127988781002
ENST00000402449.RAB37	HLlutLut1	0.0286158	0.111146	LUTLUT	Lutra lutra	Carnivora	Eurasian Otter	0	3164.1	5.68837	7.63884	RAB37	18	60	0.3	0.3831192178244929	0.23461538461538461	0.2643127988781002
ENST00000402449.RAB37	HLmacFas6	1	1	MACFAS	Macaca fascicularis	Primates	Long-tailed Macaque (Crab-eating Macaque)	0.0357143	4822.26	7.74283	6.14246	RAB37	18	60			0.23461538461538461	0.2643127988781002
ENST00000402449.RAB37	HLmunMun1	0.00767348	0.0429333	MUNMUN	Mungos mungo	Carnivora	Banded Mongoose	0.0681818	2962.1	1.64991	1.54335	RAB37	18	60	0.2	0.2326161962278796	0.23461538461538461	0.2643127988781002
ENST00000402449.RAB37	HLneoNeb1	1	1	NEONEB	Neofelis nebulosa	Carnivora	Clouded Leopard	0.26087	4215.39	14.351	21.434	RAB37	18	60	0	0	0.23461538461538461	0.2643127988781002
ENST00000402449.RAB37	HLoryGaz1	1	1	ORYGAZ	Oryx gazella	Artiodactyla	Gemsbok	0	3094.84	165.901	162.822	RAB37	18	60	0.1	0.10732563273050497	0.23461538461538461	0.2643127988781002
ENST00000402449.RAB37	HLpanLeo1	1	1	PANLEO	Panthera leo	Carnivora	Lion	0.127451	4678.41	135.623	188.265	RAB37	18	60	0	0	0.23461538461538461	0.2643127988781002
ENST00000402449.RAB37	HLpanOnc2	1	1	PANONC	Panthera onca	Carnivora	Jaguar	0.243902	5659.18	50.7091	63.4982	RAB37	18	60	0	0	0.23461538461538461	0.2643127988781002
ENST00000402449.RAB37	HLphoVit1	0.00080492	0.00816147	PHOVIT	Phoca vitulina	Carnivora	Harbor Seal	0	6787.47	62.2475	84.7499	RAB37	18	60	0.1	0.10732563273050497	0.23461538461538461	0.2643127988781002
ENST00000402449.RAB37	HLpitPit1	1	1	PITPIT	Pithecia pithecia	Primates	White-faced Saki	0	5126.24	1.78302	2.14445	RAB37	18	60	0.8		0.23461538461538461	0.2643127988781002
ENST00000402449.RAB37	HLproCap3	0.000359767	0.00451501	PROCAP	Procavia capensis	Hyracoidea	Rock Hyrax	0.0649351	1839.65	3.22701	3.45441	RAB37	18	60	0	0	0.23461538461538461	0.2643127988781002
ENST00000402449.RAB37	HLproLot1	1	1	PROLOT	Procyon lotor	Carnivora	Raccoon	0.2	3894.25	5.91166	7.45704	RAB37	18	60	0	0	0.23461538461538461	0.2643127988781002
ENST00000402449.RAB37	HLpteVam2	0.00880983	0.0472759	PTEVAM	Pteropus vampyrus	Chiroptera	Large Flying Fox	0.166667	5213.51	1.10581	1.20056	RAB37	18	60	0.2	0.2326161962278796	0.23461538461538461	0.2643127988781002
ENST00000402449.RAB37	HLpumCon1	0.5	1	PUMCON	Puma concolor	Carnivora	Cougar (Puma/Mountain Lion)	0.117647	4386.41	43.3804	58.504	RAB37	18	60			0.23461538461538461	0.2643127988781002
ENST00000402449.RAB37	HLpygNem1	1	1	PYGNEM	Pygathrix nemaeus	Primates	Red-shanked Douc	0	4313.66	10.8832	13.1062	RAB37	18	60			0.23461538461538461	0.2643127988781002
ENST00000402449.RAB37	HLranTar1	0.0168948	0.0755232	RANTAR	Rangifer tarandus	Artiodactyla	Reindeer (Caribou)	0.0344828	2735.58	86.7677	128.079	RAB37	18	60	0.1	0.10732563273050497	0.23461538461538461	0.2643127988781002
ENST00000402449.RAB37	HLrouAeg4	1	1	ROUAEG	Rousettus aegyptiacus	Chiroptera	Egyptian Fruit Bat	0.125	3516.46	0.123107	0.147397	RAB37	18	60	0.2	0.2326161962278796	0.23461538461538461	0.2643127988781002
ENST00000402449.RAB37	HLrouLes1	1	1	ROULES	Rousettus leschenaultii	Chiroptera	Leschenault's Rousette	0	2073.84	0.0803809	0.101807	RAB37	18	60	0.3	0.3831192178244929	0.23461538461538461	0.2643127988781002
ENST00000402449.RAB37	HLsagImp1	0.0050413	0.0314873	SAGIMP	Saguinus imperator	Primates	Emperor Tamarin	0.0208333	2758.02	0.57082	0.587434	RAB37	18	60	0.8		0.23461538461538461	0.2643127988781002
ENST00000402449.RAB37	HLsaiBol1	1	1	SAIBOL	Saimiri boliviensis	Primates	Bolivian Squirrel Monkey	0.0196078	4289.56	0.777604	1.09309	RAB37	18	60	0.8		0.23461538461538461	0.2643127988781002
ENST00000402449.RAB37	HLsciVul1	0.5	1	SCIVUL	Sciurus vulgaris	Rodentia	Eurasian Red Squirrel	0.0379747	1387.36	0.385777	0.332731	RAB37	18	60	0.2	0.2326161962278796	0.23461538461538461	0.2643127988781002
ENST00000402449.RAB37	HLsurSur2	0.0121251	0.0599725	SURSUR	Suricata suricatta	Carnivora	Meerkat	0.0774818	2851.01	1.03039	1.05194	RAB37	18	60	0.2	0.2326161962278796	0.23461538461538461	0.2643127988781002
ENST00000402449.RAB37	HLsynCaf1	1	1	SYNCAF	Syncerus caffer	Artiodactyla	African Buffalo	0	5026.79	438.186	444.97	RAB37	18	60	0.3	0.3831192178244929	0.23461538461538461	0.2643127988781002
ENST00000402449.RAB37	HLtapInd2	1	1	TAPIND	Tapirus indicus	Perissodactyla	Malayan Tapir	0.2	5722.04	339.956	316.863	RAB37	18	60	0.5	0.8239592165010822	0.23461538461538461	0.2643127988781002
ENST00000402449.RAB37	HLtapTer1	1	1	TAPTER	Tapirus terrestris	Perissodactyla	South American Tapir	0.0238095	5960.33	224.153	190.474	RAB37	18	60	0.5	0.8239592165010822	0.23461538461538461	0.2643127988781002
ENST00000402449.RAB37	HLtheGel1	1	1	THEGEL	Theropithecus gelada	Primates	Gelada	0	5585.56	13.6453	22.389	RAB37	18	60			0.23461538461538461	0.2643127988781002
ENST00000402449.RAB37	HLtraImb1	1	1	TRAIMB	Tragelaphus imberbis	Artiodactyla	Lesser Kudu	0.0526316	2455.95	63.6422	81.7624	RAB37	18	60	0.2	0.2326161962278796	0.23461538461538461	0.2643127988781002
ENST00000402449.RAB37	HLtraJav1	0.000332269	0.00425467	TRAJAV	Tragulus javanicus	Artiodactyla	Javan Chevrotain (Mouse Deer)	0	2498.25	1.82991	1.59939	RAB37	18	60	0.7	2.0310376508266565	0.23461538461538461	0.2643127988781002
ENST00000402449.RAB37	HLursArc1	1	1	URSARC	Ursus arctos	Carnivora	Brown Bear	0.1	6957.18	202.121	328.986	RAB37	18	60	0.2	0.2326161962278796	0.23461538461538461	0.2643127988781002
ENST00000402449.RAB37	HLzalCal1	0.0456926	0.156902	ZALCAL	Zalophus californianus	Carnivora	California Sea Lion	0.0888889	5914.62	86.9451	196.76	RAB37	18	60	0.9		0.23461538461538461	0.2643127988781002
ENST00000402449.RAB37	REFERENCE	1	1	HOMSAP	Homo sapiens	Primates	Humans					RAB37	18	60			0.23461538461538461	0.2643127988781002
ENST00000402449.RAB37	bisBis1	1	1	BISBIS	Bison bison	Artiodactyla	American Bison	0.0547945	4678.87	486.867	777.241	RAB37	18	60	0.1	0.10732563273050497	0.23461538461538461	0.2643127988781002
ENST00000402449.RAB37	echTel2	0.0359503	0.130816	ECHTEL	Echinops telfairi	Afrosoricida	Lesser hedgehog tenrec	0.0571429	2720.27	0.155031	0.142928	RAB37	18	60	0	0	0.23461538461538461	0.2643127988781002
ENST00000402449.RAB37	eulMac1	1	1	EULMAC	Eulemur macaco	Primates	Black Lemur	0.125	5478.84	2.51463	2.41599	RAB37	18	60	0.4	0.5716050390351726	0.23461538461538461	0.2643127988781002
ENST00000402449.RAB37	hetGla2	0.00050302	0.00579699	HETGLA	Heterocephalus glaber	Rodentia	Naked Mole-rat	0.0245902	4726.02	0.0507453	0.0450049	RAB37	18	60	0.1	0.10732563273050497	0.23461538461538461	0.2643127988781002
ENST00000402449.RAB37	jacJac1	0.0104372	0.0538677	JACJAC	Jaculus jaculus	Rodentia	Lesser Egyptian Jerboa	0.0833333	900.424	0.0618153	0.0635834	RAB37	18	60	0.3	0.3831192178244929	0.23461538461538461	0.2643127988781002
ENST00000402449.RAB37	micMur3	0.000878368	0.00864644	MICMUR	Microcebus murinus	Primates	Gray Mouse Lemur	0.142857	2773.3	0.0844424	0.0767749	RAB37	18	60	0.1	0.10732563273050497	0.23461538461538461	0.2643127988781002
ENST00000402449.RAB37	panTro6	0.5	1	PANTRO	Pan troglodytes	Primates	Chimpanzee	0.0243902	10519.6	56.1709	63.7315	RAB37	18	60	0.6	1.2070784343255752	0.23461538461538461	0.2643127988781002
ENST00000402449.RAB37	ursMar1	1	1	URSMAR	Ursus maritimus	Carnivora	Polar Bear	0.0454545	7678.25	259.359	430.162	RAB37	18	60	0.2	0.2326161962278796	0.23461538461538461	0.2643127988781002
ENST00000652268.RAB33B	HLaciJub2	1	1	ACIJUB	Acinonyx jubatus	Carnivora	Cheetah	0.0355556	3533.86	39.9062	45.194	RAB33B	33	59	0.3	0.3831192178244929	0.27321428571428574	0.30812284660274225
ENST00000652268.RAB33B	HLailFul2	3.64637569083559e-07	1.82318784541779e-05	AILFUL	Ailurus fulgens	Carnivora	Red Panda	0.0707071	3580.26	5.92164	6.02914	RAB33B	33	59	0.1	0.10732563273050497	0.27321428571428574	0.30812284660274225
ENST00000652268.RAB33B	HLalcAlc1	0.0305875	0.116553	ALCALC	Alces alces	Artiodactyla	Moose	0	2103.78	292.792	397.025	RAB33B	33	59	0.1	0.10732563273050497	0.27321428571428574	0.30812284660274225
ENST00000652268.RAB33B	HLammLer1	0.0264617	0.105093	AMMLER	Ammotragus lervia	Artiodactyla	Barbary Sheep	0.0403226	3157.15	55.4358	79.4344	RAB33B	33	59	0.2	0.2326161962278796	0.27321428571428574	0.30812284660274225
ENST00000652268.RAB33B	HLantAme1	3.08760646456352e-05	0.000680137	ANTAME	Antilocapra americana	Artiodactyla	Pronghorn	0.03125	2057.88	41.013	45.8113	RAB33B	33	59	0.1	0.10732563273050497	0.27321428571428574	0.30812284660274225
ENST00000652268.RAB33B	HLantMar1	0.000352779	0.00446286	ANTMAR	Antidorcas marsupialis	Artiodactyla	Springbok	0.0060241	1728.06	28.9549	30.747	RAB33B	33	59	0.2	0.2326161962278796	0.27321428571428574	0.30812284660274225
ENST00000652268.RAB33B	HLateGeo1	0.0215778	0.0903856	ATEGEO	Ateles geoffroyi	Primates	Geoffroy's Spider Monkey	0.16129	8757.3	7.94246	7.88453	RAB33B	33	59	0.1	0.10732563273050497	0.27321428571428574	0.30812284660274225
ENST00000652268.RAB33B	HLcteGun1	3.89495781183413e-08	2.78843570619943e-06	CTEGUN	Ctenodactylus gundi	Rodentia	Common Gundi	0.0357143	1222.44	0.287806	0.273916	RAB33B	33	59	0.4	0.5716050390351726	0.27321428571428574	0.30812284660274225
ENST00000652268.RAB33B	HLdesRot2	0.0140531	0.0668015	DESROT	Desmodus rotundus	Chiroptera	Common Vampire Bat	0.0769231	3650.27	0.0340454	0.0280179	RAB33B	33	59	0.3	0.3831192178244929	0.27321428571428574	0.30812284660274225
ENST00000652268.RAB33B	HLdolPat1	0.000904711	0.00884128	DOLPAT	Dolichotis patagonum	Rodentia	Patagonian Mara	0.0103093	1834.76	7.58286	7.67676	RAB33B	33	59	0.3	0.3831192178244929	0.27321428571428574	0.30812284660274225
ENST00000652268.RAB33B	HLeidHel2	1	1	EIDHEL	Eidolon helvum	Chiroptera	Straw-colored Fruit Bat	0.142857	5507.59	0.289044	0.307871	RAB33B	33	59	0.3	0.3831192178244929	0.27321428571428574	0.30812284660274225
ENST00000652268.RAB33B	HLeryPat1	0.000402325	0.00491846	ERYPAT	Erythrocebus patas	Primates	Patas Monkey	0.0666667	4237.94	8.06267	12.9097	RAB33B	33	59	0.9		0.27321428571428574	0.30812284660274225
ENST00000652268.RAB33B	HLeudTho1	4.12125662130336e-06	0.000133835	EUDTHO	Eudorcas thomsonii	Artiodactyla	Thomson's Gazelle	0.038961	2162.64	18.6295	22.3168	RAB33B	33	59	0.2	0.2326161962278796	0.27321428571428574	0.30812284660274225
ENST00000652268.RAB33B	HLgirCam1	5.95079541199084e-14	2.0827783941967895e-11	GIRCAM	Giraffa camelopardalis	Artiodactyla	Giraffe	0.0122699	4568.44	758.188	1065.01	RAB33B	33	59	0.1	0.10732563273050497	0.27321428571428574	0.30812284660274225
ENST00000652268.RAB33B	HLhelPar1	0.00492542	0.0309935	HELPAR	Helogale parvula	Carnivora	Dwarf Mongoose	0	3156.57	0.448303	0.408509	RAB33B	33	59	0.1	0.10732563273050497	0.27321428571428574	0.30812284660274225
ENST00000652268.RAB33B	HLhipAmp3	0.00174195	0.01424	HIPAMP	Hippopotamus amphibius	Artiodactyla	Hippopotamus	0	11385	1413.51	1585.4	RAB33B	33	59	0.6	1.2070784343255752	0.27321428571428574	0.30812284660274225
ENST00000652268.RAB33B	HLhipNig1	0.0155825	0.0717614	HIPNIG	Hippotragus niger	Artiodactyla	Sable Antelope	0.0140845	2838.43	187.538	213.563	RAB33B	33	59	0.2	0.2326161962278796	0.27321428571428574	0.30812284660274225
ENST00000652268.RAB33B	HLhydHyd1	1	1	HYDHYD	Hydrochoerus hydrochaeris	Rodentia	Capybara	0.0921053	1913.9	50.0684	48.8773	RAB33B	33	59	0.3	0.3831192178244929	0.27321428571428574	0.30812284660274225
ENST00000652268.RAB33B	HLkobLecLec1	3.05726111093918e-10	3.85214899978337e-08	KOBLEC	Kobus leche	Artiodactyla	Lechwe	0.00806452	3275.13	71.402	95.234	RAB33B	33	59	0.2	0.2326161962278796	0.27321428571428574	0.30812284660274225
ENST00000652268.RAB33B	HLlemCat1	1.15361165065053e-10	1.73041747597579e-08	LEMCAT	Lemur catta	Primates	Ring-tailed Lemur	0.0701754	5396.88	2.77732	2.9527	RAB33B	33	59	0.4	0.5716050390351726	0.27321428571428574	0.30812284660274225
ENST00000652268.RAB33B	HLlitWal1	2.2e-16	1.299375e-13	LITWAL	Litocranius walleri	Artiodactyla	Gerenuk	0.0357143	1757.56	23.8813	27.3249	RAB33B	33	59	0.2	0.2326161962278796	0.27321428571428574	0.30812284660274225
ENST00000652268.RAB33B	HLlutLut1	0.000203071	0.00292088	LUTLUT	Lutra lutra	Carnivora	Eurasian Otter	0	3164.1	5.68837	7.63884	RAB33B	33	59	0.1	0.10732563273050497	0.27321428571428574	0.30812284660274225
ENST00000652268.RAB33B	HLmacFas6	1	1	MACFAS	Macaca fascicularis	Primates	Long-tailed Macaque (Crab-eating Macaque)	0.0357143	4822.26	7.74283	6.14246	RAB33B	33	59	0.1	0.10732563273050497	0.27321428571428574	0.30812284660274225
ENST00000652268.RAB33B	HLmunMun1	0.000123219	0.00206824	MUNMUN	Mungos mungo	Carnivora	Banded Mongoose	0.0681818	2962.1	1.64991	1.54335	RAB33B	33	59	0.2	0.2326161962278796	0.27321428571428574	0.30812284660274225
ENST00000652268.RAB33B	HLneoNeb1	0.00400479	0.0268589	NEONEB	Neofelis nebulosa	Carnivora	Clouded Leopard	0.26087	4215.39	14.351	21.434	RAB33B	33	59	0.2	0.2326161962278796	0.27321428571428574	0.30812284660274225
ENST00000652268.RAB33B	HLoryGaz1	0.00740366	0.0418676	ORYGAZ	Oryx gazella	Artiodactyla	Gemsbok	0	3094.84	165.901	162.822	RAB33B	33	59	0.2	0.2326161962278796	0.27321428571428574	0.30812284660274225
ENST00000652268.RAB33B	HLpanLeo1	1	1	PANLEO	Panthera leo	Carnivora	Lion	0.127451	4678.41	135.623	188.265	RAB33B	33	59	0.3	0.3831192178244929	0.27321428571428574	0.30812284660274225
ENST00000652268.RAB33B	HLpanOnc2	1	1	PANONC	Panthera onca	Carnivora	Jaguar	0.243902	5659.18	50.7091	63.4982	RAB33B	33	59	0.3	0.3831192178244929	0.27321428571428574	0.30812284660274225
ENST00000652268.RAB33B	HLphoVit1	1.43682361697373e-06	5.56474720508268e-05	PHOVIT	Phoca vitulina	Carnivora	Harbor Seal	0	6787.47	62.2475	84.7499	RAB33B	33	59	0.1	0.10732563273050497	0.27321428571428574	0.30812284660274225
ENST00000652268.RAB33B	HLpitPit1	0.00409955	0.0273207	PITPIT	Pithecia pithecia	Primates	White-faced Saki	0	5126.24	1.78302	2.14445	RAB33B	33	59	0.1	0.10732563273050497	0.27321428571428574	0.30812284660274225
ENST00000652268.RAB33B	HLproCap3	7.33360074500755e-07	3.1790150018496e-05	PROCAP	Procavia capensis	Hyracoidea	Rock Hyrax	0.0649351	1839.65	3.22701	3.45441	RAB33B	33	59	0.1	0.10732563273050497	0.27321428571428574	0.30812284660274225
ENST00000652268.RAB33B	HLproLot1	1	1	PROLOT	Procyon lotor	Carnivora	Raccoon	0.2	3894.25	5.91166	7.45704	RAB33B	33	59	0.3	0.3831192178244929	0.27321428571428574	0.30812284660274225
ENST00000652268.RAB33B	HLpteVam2	0.5	1	PTEVAM	Pteropus vampyrus	Chiroptera	Large Flying Fox	0.166667	5213.51	1.10581	1.20056	RAB33B	33	59	0.2	0.2326161962278796	0.27321428571428574	0.30812284660274225
ENST00000652268.RAB33B	HLpumCon1	1	1	PUMCON	Puma concolor	Carnivora	Cougar (Puma/Mountain Lion)	0.117647	4386.41	43.3804	58.504	RAB33B	33	59	0.2	0.2326161962278796	0.27321428571428574	0.30812284660274225
ENST00000652268.RAB33B	HLpygNem1	1	1	PYGNEM	Pygathrix nemaeus	Primates	Red-shanked Douc	0	4313.66	10.8832	13.1062	RAB33B	33	59	0.1	0.10732563273050497	0.27321428571428574	0.30812284660274225
ENST00000652268.RAB33B	HLranTar1	3.40631776118982e-08	2.4572292246751e-06	RANTAR	Rangifer tarandus	Artiodactyla	Reindeer (Caribou)	0.0344828	2735.58	86.7677	128.079	RAB33B	33	59	0.1	0.10732563273050497	0.27321428571428574	0.30812284660274225
ENST00000652268.RAB33B	HLrouAeg4	1	1	ROUAEG	Rousettus aegyptiacus	Chiroptera	Egyptian Fruit Bat	0.125	3516.46	0.123107	0.147397	RAB33B	33	59	0.1	0.10732563273050497	0.27321428571428574	0.30812284660274225
ENST00000652268.RAB33B	HLrouLes1	0.000164531	0.00254055	ROULES	Rousettus leschenaultii	Chiroptera	Leschenault's Rousette	0	2073.84	0.0803809	0.101807	RAB33B	33	59	0.1	0.10732563273050497	0.27321428571428574	0.30812284660274225
ENST00000652268.RAB33B	HLsagImp1	2.7480229203291603e-10	3.60678008293202e-08	SAGIMP	Saguinus imperator	Primates	Emperor Tamarin	0.0208333	2758.02	0.57082	0.587434	RAB33B	33	59	0.8		0.27321428571428574	0.30812284660274225
ENST00000652268.RAB33B	HLsaiBol1	1.41331391034782e-13	4.3083278879957696e-11	SAIBOL	Saimiri boliviensis	Primates	Bolivian Squirrel Monkey	0.0196078	4289.56	0.777604	1.09309	RAB33B	33	59	0.8		0.27321428571428574	0.30812284660274225
ENST00000652268.RAB33B	HLsciVul1	0.00022079	0.00311381	SCIVUL	Sciurus vulgaris	Rodentia	Eurasian Red Squirrel	0.0379747	1387.36	0.385777	0.332731	RAB33B	33	59	0.2	0.2326161962278796	0.27321428571428574	0.30812284660274225
ENST00000652268.RAB33B	HLsurSur2	2.49245519636232e-05	0.000575885	SURSUR	Suricata suricatta	Carnivora	Meerkat	0.0774818	2851.01	1.03039	1.05194	RAB33B	33	59	0.1	0.10732563273050497	0.27321428571428574	0.30812284660274225
ENST00000652268.RAB33B	HLtapInd2	1	1	TAPIND	Tapirus indicus	Perissodactyla	Malayan Tapir	0.2	5722.04	339.956	316.863	RAB33B	33	59	0.3	0.3831192178244929	0.27321428571428574	0.30812284660274225
ENST00000652268.RAB33B	HLtapTer1	0.00332464	0.0232552	TAPTER	Tapirus terrestris	Perissodactyla	South American Tapir	0.0238095	5960.33	224.153	190.474	RAB33B	33	59	0.1	0.10732563273050497	0.27321428571428574	0.30812284660274225
ENST00000652268.RAB33B	HLtheGel1	1	1	THEGEL	Theropithecus gelada	Primates	Gelada	0	5585.56	13.6453	22.389	RAB33B	33	59	0.1	0.10732563273050497	0.27321428571428574	0.30812284660274225
ENST00000652268.RAB33B	HLtraImb1	0.0283483	0.110334	TRAIMB	Tragelaphus imberbis	Artiodactyla	Lesser Kudu	0.0526316	2455.95	63.6422	81.7624	RAB33B	33	59	0.3	0.3831192178244929	0.27321428571428574	0.30812284660274225
ENST00000652268.RAB33B	HLtraJav1	8.86525321265319e-05	0.00159575	TRAJAV	Tragulus javanicus	Artiodactyla	Javan Chevrotain (Mouse Deer)	0	2498.25	1.82991	1.59939	RAB33B	33	59	0.2	0.2326161962278796	0.27321428571428574	0.30812284660274225
ENST00000652268.RAB33B	HLursArc1	1	1	URSARC	Ursus arctos	Carnivora	Brown Bear	0.1	6957.18	202.121	328.986	RAB33B	33	59	0.3	0.3831192178244929	0.27321428571428574	0.30812284660274225
ENST00000652268.RAB33B	HLzalCal1	1	1	ZALCAL	Zalophus californianus	Carnivora	California Sea Lion	0.0888889	5914.62	86.9451	196.76	RAB33B	33	59	0.3	0.3831192178244929	0.27321428571428574	0.30812284660274225
ENST00000652268.RAB33B	REFERENCE	0.0409857	0.144413	HOMSAP	Homo sapiens	Primates	Humans					RAB33B	33	59			0.27321428571428574	0.30812284660274225
ENST00000652268.RAB33B	bisBis1	1.8599577433775502e-09	1.86173405376289e-07	BISBIS	Bison bison	Artiodactyla	American Bison	0.0547945	4678.87	486.867	777.241	RAB33B	33	59	0.6	1.2070784343255752	0.27321428571428574	0.30812284660274225
ENST00000652268.RAB33B	echTel2	0.000247894	0.00339015	ECHTEL	Echinops telfairi	Afrosoricida	Lesser hedgehog tenrec	0.0571429	2720.27	0.155031	0.142928	RAB33B	33	59	0.1	0.10732563273050497	0.27321428571428574	0.30812284660274225
ENST00000652268.RAB33B	eulMac1	1.04904448002818e-05	0.00028487	EULMAC	Eulemur macaco	Primates	Black Lemur	0.125	5478.84	2.51463	2.41599	RAB33B	33	59	0.2	0.2326161962278796	0.27321428571428574	0.30812284660274225
ENST00000652268.RAB33B	gorGor6	0.0243193	0.0990186	GORGOR	Gorilla gorilla	Primates	Western Gorilla	0.05	10705	92.8652	181.056	RAB33B	33	59	0.8		0.27321428571428574	0.30812284660274225
ENST00000652268.RAB33B	hetGla2	0.0257059	0.103327	HETGLA	Heterocephalus glaber	Rodentia	Naked Mole-rat	0.0245902	4726.02	0.0507453	0.0450049	RAB33B	33	59	0.2	0.2326161962278796	0.27321428571428574	0.30812284660274225
ENST00000652268.RAB33B	jacJac1	0.0110397	0.0559497	JACJAC	Jaculus jaculus	Rodentia	Lesser Egyptian Jerboa	0.0833333	900.424	0.0618153	0.0635834	RAB33B	33	59			0.27321428571428574	0.30812284660274225
ENST00000652268.RAB33B	micMur3	1.3208878435477798e-11	2.4004596387551e-09	MICMUR	Microcebus murinus	Primates	Gray Mouse Lemur	0.142857	2773.3	0.0844424	0.0767749	RAB33B	33	59	0.7	2.0310376508266565	0.27321428571428574	0.30812284660274225
ENST00000652268.RAB33B	panTro6	0.000292602	0.00386185	PANTRO	Pan troglodytes	Primates	Chimpanzee	0.0243902	10519.6	56.1709	63.7315	RAB33B	33	59	0.8		0.27321428571428574	0.30812284660274225
ENST00000652268.RAB33B	ursMar1	1	1	URSMAR	Ursus maritimus	Carnivora	Polar Bear	0.0454545	7678.25	259.359	430.162	RAB33B	33	59			0.27321428571428574	0.30812284660274225
ENST00000210187.RAB26	HLaciJub2	0.0742646	0.231617	ACIJUB	Acinonyx jubatus	Carnivora	Cheetah	0.0355556	3533.86	39.9062	45.194	RAB26	19	62	0.1	0.10732563273050497	0.29464285714285715	0.37774362299686043
ENST00000210187.RAB26	HLaepMel1	0.5	1	AEPMEL	Aepyceros melampus	Artiodactyla	Impala	0.0573248	2465.89	42.3738	53.9257	RAB26	19	62	0	0	0.29464285714285715	0.37774362299686043
ENST00000210187.RAB26	HLailFul2	0.0949162	0.284919	AILFUL	Ailurus fulgens	Carnivora	Red Panda	0.0707071	3580.26	5.92164	6.02914	RAB26	19	62	0	0	0.29464285714285715	0.37774362299686043
ENST00000210187.RAB26	HLalcAlc1	1	1	ALCALC	Alces alces	Artiodactyla	Moose	0	2103.78	292.792	397.025	RAB26	19	62	0.2	0.2326161962278796	0.29464285714285715	0.37774362299686043
ENST00000210187.RAB26	HLammLer1	0.00127871	0.011325	AMMLER	Ammotragus lervia	Artiodactyla	Barbary Sheep	0.0403226	3157.15	55.4358	79.4344	RAB26	19	62	0.2	0.2326161962278796	0.29464285714285715	0.37774362299686043
ENST00000210187.RAB26	HLantAme1	0.0160696	0.0733966	ANTAME	Antilocapra americana	Artiodactyla	Pronghorn	0.03125	2057.88	41.013	45.8113	RAB26	19	62	0.2	0.2326161962278796	0.29464285714285715	0.37774362299686043
ENST00000210187.RAB26	HLantMar1	0.02283	0.0940448	ANTMAR	Antidorcas marsupialis	Artiodactyla	Springbok	0.0060241	1728.06	28.9549	30.747	RAB26	19	62	0.2	0.2326161962278796	0.29464285714285715	0.37774362299686043
ENST00000210187.RAB26	HLateGeo1	1.2362368717822e-05	0.000326325	ATEGEO	Ateles geoffroyi	Primates	Geoffroy's Spider Monkey	0.16129	8757.3	7.94246	7.88453	RAB26	19	62	0.8		0.29464285714285715	0.37774362299686043
ENST00000210187.RAB26	HLcapIbe1	1	1	CAPIBE	Capra ibex	Artiodactyla	Alpine Ibex	0	2727.22	37.3595	73.9619	RAB26	19	62	0.2	0.2326161962278796	0.29464285714285715	0.37774362299686043
ENST00000210187.RAB26	HLcteGun1	0.000338381	0.00432707	CTEGUN	Ctenodactylus gundi	Rodentia	Common Gundi	0.0357143	1222.44	0.287806	0.273916	RAB26	19	62	0.1	0.10732563273050497	0.29464285714285715	0.37774362299686043
ENST00000210187.RAB26	HLdesRot2	0.5	1	DESROT	Desmodus rotundus	Chiroptera	Common Vampire Bat	0.0769231	3650.27	0.0340454	0.0280179	RAB26	19	62	0.3	0.3831192178244929	0.29464285714285715	0.37774362299686043
ENST00000210187.RAB26	HLdolPat1	4.70518338171466e-05	0.000946042	DOLPAT	Dolichotis patagonum	Rodentia	Patagonian Mara	0.0103093	1834.76	7.58286	7.67676	RAB26	19	62	0.3	0.3831192178244929	0.29464285714285715	0.37774362299686043
ENST00000210187.RAB26	HLeidHel2	0.0656413	0.209352	EIDHEL	Eidolon helvum	Chiroptera	Straw-colored Fruit Bat	0.142857	5507.59	0.289044	0.307871	RAB26	19	62			0.29464285714285715	0.37774362299686043
ENST00000210187.RAB26	HLeryPat1	1	1	ERYPAT	Erythrocebus patas	Primates	Patas Monkey	0.0666667	4237.94	8.06267	12.9097	RAB26	19	62	0.3	0.3831192178244929	0.29464285714285715	0.37774362299686043
ENST00000210187.RAB26	HLeudTho1	0.000731221	0.00758512	EUDTHO	Eudorcas thomsonii	Artiodactyla	Thomson's Gazelle	0.038961	2162.64	18.6295	22.3168	RAB26	19	62	0.4	0.5716050390351726	0.29464285714285715	0.37774362299686043
ENST00000210187.RAB26	HLgirCam1	5.7724553926275e-06	0.00017529	GIRCAM	Giraffa camelopardalis	Artiodactyla	Giraffe	0.0122699	4568.44	758.188	1065.01	RAB26	19	62	0.2	0.2326161962278796	0.29464285714285715	0.37774362299686043
ENST00000210187.RAB26	HLhelPar1	0.410865	1	HELPAR	Helogale parvula	Carnivora	Dwarf Mongoose	0	3156.57	0.448303	0.408509	RAB26	19	62	0.1	0.10732563273050497	0.29464285714285715	0.37774362299686043
ENST00000210187.RAB26	HLhipAmp3	0.00310164	0.0220049	HIPAMP	Hippopotamus amphibius	Artiodactyla	Hippopotamus	0	11385	1413.51	1585.4	RAB26	19	62	0.3	0.3831192178244929	0.29464285714285715	0.37774362299686043
ENST00000210187.RAB26	HLhipNig1	0.0694375	0.219313	HIPNIG	Hippotragus niger	Artiodactyla	Sable Antelope	0.0140845	2838.43	187.538	213.563	RAB26	19	62	0.2	0.2326161962278796	0.29464285714285715	0.37774362299686043
ENST00000210187.RAB26	HLhydHyd1	7.59451353471441e-08	4.94952778641732e-06	HYDHYD	Hydrochoerus hydrochaeris	Rodentia	Capybara	0.0921053	1913.9	50.0684	48.8773	RAB26	19	62	0.3	0.3831192178244929	0.29464285714285715	0.37774362299686043
ENST00000210187.RAB26	HLkobLecLec1	0.075697	0.235076	KOBLEC	Kobus leche	Artiodactyla	Lechwe	0.00806452	3275.13	71.402	95.234	RAB26	19	62	0.2	0.2326161962278796	0.29464285714285715	0.37774362299686043
ENST00000210187.RAB26	HLlemCat1	1	1	LEMCAT	Lemur catta	Primates	Ring-tailed Lemur	0.0701754	5396.88	2.77732	2.9527	RAB26	19	62			0.29464285714285715	0.37774362299686043
ENST00000210187.RAB26	HLlitWal1	0.0723906	0.227047	LITWAL	Litocranius walleri	Artiodactyla	Gerenuk	0.0357143	1757.56	23.8813	27.3249	RAB26	19	62	0.2	0.2326161962278796	0.29464285714285715	0.37774362299686043
ENST00000210187.RAB26	HLlutLut1	0.026253	0.104645	LUTLUT	Lutra lutra	Carnivora	Eurasian Otter	0	3164.1	5.68837	7.63884	RAB26	19	62	0.1	0.10732563273050497	0.29464285714285715	0.37774362299686043
ENST00000210187.RAB26	HLmacFas6	0.00184257	0.0147562	MACFAS	Macaca fascicularis	Primates	Long-tailed Macaque (Crab-eating Macaque)	0.0357143	4822.26	7.74283	6.14246	RAB26	19	62	0.6	1.2070784343255752	0.29464285714285715	0.37774362299686043
ENST00000210187.RAB26	HLmunMun1	1	1	MUNMUN	Mungos mungo	Carnivora	Banded Mongoose	0.0681818	2962.1	1.64991	1.54335	RAB26	19	62	0.2	0.2326161962278796	0.29464285714285715	0.37774362299686043
ENST00000210187.RAB26	HLneoNeb1	1	1	NEONEB	Neofelis nebulosa	Carnivora	Clouded Leopard	0.26087	4215.39	14.351	21.434	RAB26	19	62	0.1	0.10732563273050497	0.29464285714285715	0.37774362299686043
ENST00000210187.RAB26	HLoryGaz1	1	1	ORYGAZ	Oryx gazella	Artiodactyla	Gemsbok	0	3094.84	165.901	162.822	RAB26	19	62	0.3	0.3831192178244929	0.29464285714285715	0.37774362299686043
ENST00000210187.RAB26	HLpanLeo1	0.5	1	PANLEO	Panthera leo	Carnivora	Lion	0.127451	4678.41	135.623	188.265	RAB26	19	62	0.1	0.10732563273050497	0.29464285714285715	0.37774362299686043
ENST00000210187.RAB26	HLpanOnc2	1	1	PANONC	Panthera onca	Carnivora	Jaguar	0.243902	5659.18	50.7091	63.4982	RAB26	19	62	0.1	0.10732563273050497	0.29464285714285715	0.37774362299686043
ENST00000210187.RAB26	HLphoVit1	0.117538	0.343599	PHOVIT	Phoca vitulina	Carnivora	Harbor Seal	0	6787.47	62.2475	84.7499	RAB26	19	62	0.1	0.10732563273050497	0.29464285714285715	0.37774362299686043
ENST00000210187.RAB26	HLpitPit1	0.5	1	PITPIT	Pithecia pithecia	Primates	White-faced Saki	0	5126.24	1.78302	2.14445	RAB26	19	62	0.8		0.29464285714285715	0.37774362299686043
ENST00000210187.RAB26	HLproCap3	0.5	1	PROCAP	Procavia capensis	Hyracoidea	Rock Hyrax	0.0649351	1839.65	3.22701	3.45441	RAB26	19	62	0.3	0.3831192178244929	0.29464285714285715	0.37774362299686043
ENST00000210187.RAB26	HLproLot1	0.245867	0.672683	PROLOT	Procyon lotor	Carnivora	Raccoon	0.2	3894.25	5.91166	7.45704	RAB26	19	62	0.1	0.10732563273050497	0.29464285714285715	0.37774362299686043
ENST00000210187.RAB26	HLpteVam2	1	1	PTEVAM	Pteropus vampyrus	Chiroptera	Large Flying Fox	0.166667	5213.51	1.10581	1.20056	RAB26	19	62	0.1	0.10732563273050497	0.29464285714285715	0.37774362299686043
ENST00000210187.RAB26	HLpumCon1	1	1	PUMCON	Puma concolor	Carnivora	Cougar (Puma/Mountain Lion)	0.117647	4386.41	43.3804	58.504	RAB26	19	62	0.3	0.3831192178244929	0.29464285714285715	0.37774362299686043
ENST00000210187.RAB26	HLpygNem1	0.00113764	0.010402	PYGNEM	Pygathrix nemaeus	Primates	Red-shanked Douc	0	4313.66	10.8832	13.1062	RAB26	19	62	0.7	2.0310376508266565	0.29464285714285715	0.37774362299686043
ENST00000210187.RAB26	HLranTar1	0.00252596	0.0187659	RANTAR	Rangifer tarandus	Artiodactyla	Reindeer (Caribou)	0.0344828	2735.58	86.7677	128.079	RAB26	19	62	0.2	0.2326161962278796	0.29464285714285715	0.37774362299686043
ENST00000210187.RAB26	HLrouAeg4	0.0347952	0.127637	ROUAEG	Rousettus aegyptiacus	Chiroptera	Egyptian Fruit Bat	0.125	3516.46	0.123107	0.147397	RAB26	19	62	0.1	0.10732563273050497	0.29464285714285715	0.37774362299686043
ENST00000210187.RAB26	HLrouLes1	1	1	ROULES	Rousettus leschenaultii	Chiroptera	Leschenault's Rousette	0	2073.84	0.0803809	0.101807	RAB26	19	62	0.1	0.10732563273050497	0.29464285714285715	0.37774362299686043
ENST00000210187.RAB26	HLsagImp1	0.0286096	0.111146	SAGIMP	Saguinus imperator	Primates	Emperor Tamarin	0.0208333	2758.02	0.57082	0.587434	RAB26	19	62	0.8		0.29464285714285715	0.37774362299686043
ENST00000210187.RAB26	HLsaiBol1	0.000355436	0.0044877	SAIBOL	Saimiri boliviensis	Primates	Bolivian Squirrel Monkey	0.0196078	4289.56	0.777604	1.09309	RAB26	19	62	0.8		0.29464285714285715	0.37774362299686043
ENST00000210187.RAB26	HLsciVul1	0.5	1	SCIVUL	Sciurus vulgaris	Rodentia	Eurasian Red Squirrel	0.0379747	1387.36	0.385777	0.332731	RAB26	19	62			0.29464285714285715	0.37774362299686043
ENST00000210187.RAB26	HLsurSur2	1	1	SURSUR	Suricata suricatta	Carnivora	Meerkat	0.0774818	2851.01	1.03039	1.05194	RAB26	19	62	0.1	0.10732563273050497	0.29464285714285715	0.37774362299686043
ENST00000210187.RAB26	HLsynCaf1	0.00309695	0.0219881	SYNCAF	Syncerus caffer	Artiodactyla	African Buffalo	0	5026.79	438.186	444.97	RAB26	19	62	0.2	0.2326161962278796	0.29464285714285715	0.37774362299686043
ENST00000210187.RAB26	HLtapInd2	1	1	TAPIND	Tapirus indicus	Perissodactyla	Malayan Tapir	0.2	5722.04	339.956	316.863	RAB26	19	62	0.8		0.29464285714285715	0.37774362299686043
ENST00000210187.RAB26	HLtapTer1	0.00240721	0.0180828	TAPTER	Tapirus terrestris	Perissodactyla	South American Tapir	0.0238095	5960.33	224.153	190.474	RAB26	19	62	0.7	2.0310376508266565	0.29464285714285715	0.37774362299686043
ENST00000210187.RAB26	HLtheGel1	0.000598174	0.0065577	THEGEL	Theropithecus gelada	Primates	Gelada	0	5585.56	13.6453	22.389	RAB26	19	62	0.6	1.2070784343255752	0.29464285714285715	0.37774362299686043
ENST00000210187.RAB26	HLtraImb1	0.5	1	TRAIMB	Tragelaphus imberbis	Artiodactyla	Lesser Kudu	0.0526316	2455.95	63.6422	81.7624	RAB26	19	62			0.29464285714285715	0.37774362299686043
ENST00000210187.RAB26	HLtraJav1	0.05605	0.184362	TRAJAV	Tragulus javanicus	Artiodactyla	Javan Chevrotain (Mouse Deer)	0	2498.25	1.82991	1.59939	RAB26	19	62	0.2	0.2326161962278796	0.29464285714285715	0.37774362299686043
ENST00000210187.RAB26	HLursArc1	1	1	URSARC	Ursus arctos	Carnivora	Brown Bear	0.1	6957.18	202.121	328.986	RAB26	19	62	0.1	0.10732563273050497	0.29464285714285715	0.37774362299686043
ENST00000210187.RAB26	HLzalCal1	6.27029792795164e-05	0.00119948	ZALCAL	Zalophus californianus	Carnivora	California Sea Lion	0.0888889	5914.62	86.9451	196.76	RAB26	19	62	0.1	0.10732563273050497	0.29464285714285715	0.37774362299686043
ENST00000210187.RAB26	REFERENCE	1	1	HOMSAP	Homo sapiens	Primates	Humans					RAB26	19	62			0.29464285714285715	0.37774362299686043
ENST00000210187.RAB26	bisBis1	1	1	BISBIS	Bison bison	Artiodactyla	American Bison	0.0547945	4678.87	486.867	777.241	RAB26	19	62	0.3	0.3831192178244929	0.29464285714285715	0.37774362299686043
ENST00000210187.RAB26	echTel2	0.268292	0.727297	ECHTEL	Echinops telfairi	Afrosoricida	Lesser hedgehog tenrec	0.0571429	2720.27	0.155031	0.142928	RAB26	19	62	0.3	0.3831192178244929	0.29464285714285715	0.37774362299686043
ENST00000210187.RAB26	eulMac1	0.00781431	0.0433873	EULMAC	Eulemur macaco	Primates	Black Lemur	0.125	5478.84	2.51463	2.41599	RAB26	19	62	0.3	0.3831192178244929	0.29464285714285715	0.37774362299686043
ENST00000210187.RAB26	gorGor6	1	1	GORGOR	Gorilla gorilla	Primates	Western Gorilla	0.05	10705	92.8652	181.056	RAB26	19	62	0.5	0.8239592165010822	0.29464285714285715	0.37774362299686043
ENST00000210187.RAB26	hetGla2	1	1	HETGLA	Heterocephalus glaber	Rodentia	Naked Mole-rat	0.0245902	4726.02	0.0507453	0.0450049	RAB26	19	62	0.3	0.3831192178244929	0.29464285714285715	0.37774362299686043
ENST00000210187.RAB26	jacJac1	4.97117598599606e-05	0.000991089	JACJAC	Jaculus jaculus	Rodentia	Lesser Egyptian Jerboa	0.0833333	900.424	0.0618153	0.0635834	RAB26	19	62	0.3	0.3831192178244929	0.29464285714285715	0.37774362299686043
ENST00000210187.RAB26	micMur3	0.000192273	0.00281457	MICMUR	Microcebus murinus	Primates	Gray Mouse Lemur	0.142857	2773.3	0.0844424	0.0767749	RAB26	19	62			0.29464285714285715	0.37774362299686043
ENST00000210187.RAB26	panTro6	1	1	PANTRO	Pan troglodytes	Primates	Chimpanzee	0.0243902	10519.6	56.1709	63.7315	RAB26	19	62	0.6	1.2070784343255752	0.29464285714285715	0.37774362299686043
ENST00000210187.RAB26	ursMar1	1	1	URSMAR	Ursus maritimus	Carnivora	Polar Bear	0.0454545	7678.25	259.359	430.162	RAB26	19	62	0.4	0.5716050390351726	0.29464285714285715	0.37774362299686043
ENST00000321437.RAB8B	HLaciJub2	1	1	ACIJUB	Acinonyx jubatus	Carnivora	Cheetah	0.0355556	3533.86	39.9062	45.194	RAB8B	12	61	0.1	0.10732563273050497	0.3101694915254237	0.40801442486355055
ENST00000321437.RAB8B	HLaepMel1	1	1	AEPMEL	Aepyceros melampus	Artiodactyla	Impala	0.0573248	2465.89	42.3738	53.9257	RAB8B	12	61	0.2	0.2326161962278796	0.3101694915254237	0.40801442486355055
ENST00000321437.RAB8B	HLailFul2	0.00161147	0.0133465	AILFUL	Ailurus fulgens	Carnivora	Red Panda	0.0707071	3580.26	5.92164	6.02914	RAB8B	12	61			0.3101694915254237	0.40801442486355055
ENST00000321437.RAB8B	HLalcAlc1	1	1	ALCALC	Alces alces	Artiodactyla	Moose	0	2103.78	292.792	397.025	RAB8B	12	61	0.2	0.2326161962278796	0.3101694915254237	0.40801442486355055
ENST00000321437.RAB8B	HLammLer1	1	1	AMMLER	Ammotragus lervia	Artiodactyla	Barbary Sheep	0.0403226	3157.15	55.4358	79.4344	RAB8B	12	61	0.3	0.3831192178244929	0.3101694915254237	0.40801442486355055
ENST00000321437.RAB8B	HLantAme1	1	1	ANTAME	Antilocapra americana	Artiodactyla	Pronghorn	0.03125	2057.88	41.013	45.8113	RAB8B	12	61	0.3	0.3831192178244929	0.3101694915254237	0.40801442486355055
ENST00000321437.RAB8B	HLantMar1	1	1	ANTMAR	Antidorcas marsupialis	Artiodactyla	Springbok	0.0060241	1728.06	28.9549	30.747	RAB8B	12	61	0.4	0.5716050390351726	0.3101694915254237	0.40801442486355055
ENST00000321437.RAB8B	HLateGeo1	0.0141758	0.0672158	ATEGEO	Ateles geoffroyi	Primates	Geoffroy's Spider Monkey	0.16129	8757.3	7.94246	7.88453	RAB8B	12	61	0.3	0.3831192178244929	0.3101694915254237	0.40801442486355055
ENST00000321437.RAB8B	HLcteGun1	0.0639218	0.205147	CTEGUN	Ctenodactylus gundi	Rodentia	Common Gundi	0.0357143	1222.44	0.287806	0.273916	RAB8B	12	61	0.3	0.3831192178244929	0.3101694915254237	0.40801442486355055
ENST00000321437.RAB8B	HLdesRot2	1.24344397129383e-05	0.000327313	DESROT	Desmodus rotundus	Chiroptera	Common Vampire Bat	0.0769231	3650.27	0.0340454	0.0280179	RAB8B	12	61	0.3	0.3831192178244929	0.3101694915254237	0.40801442486355055
ENST00000321437.RAB8B	HLdolPat1	1	1	DOLPAT	Dolichotis patagonum	Rodentia	Patagonian Mara	0.0103093	1834.76	7.58286	7.67676	RAB8B	12	61	0.3	0.3831192178244929	0.3101694915254237	0.40801442486355055
ENST00000321437.RAB8B	HLeidHel2	1	1	EIDHEL	Eidolon helvum	Chiroptera	Straw-colored Fruit Bat	0.142857	5507.59	0.289044	0.307871	RAB8B	12	61	0.4	0.5716050390351726	0.3101694915254237	0.40801442486355055
ENST00000321437.RAB8B	HLeryPat1	0.5	1	ERYPAT	Erythrocebus patas	Primates	Patas Monkey	0.0666667	4237.94	8.06267	12.9097	RAB8B	12	61	0.2	0.2326161962278796	0.3101694915254237	0.40801442486355055
ENST00000321437.RAB8B	HLeudTho1	1	1	EUDTHO	Eudorcas thomsonii	Artiodactyla	Thomson's Gazelle	0.038961	2162.64	18.6295	22.3168	RAB8B	12	61	0.2	0.2326161962278796	0.3101694915254237	0.40801442486355055
ENST00000321437.RAB8B	HLgirCam1	0.0214992	0.0901363	GIRCAM	Giraffa camelopardalis	Artiodactyla	Giraffe	0.0122699	4568.44	758.188	1065.01	RAB8B	12	61	0.2	0.2326161962278796	0.3101694915254237	0.40801442486355055
ENST00000321437.RAB8B	HLhelPar1	1	1	HELPAR	Helogale parvula	Carnivora	Dwarf Mongoose	0	3156.57	0.448303	0.408509	RAB8B	12	61	0.2	0.2326161962278796	0.3101694915254237	0.40801442486355055
ENST00000321437.RAB8B	HLhipAmp3	1	1	HIPAMP	Hippopotamus amphibius	Artiodactyla	Hippopotamus	0	11385	1413.51	1585.4	RAB8B	12	61	0.2	0.2326161962278796	0.3101694915254237	0.40801442486355055
ENST00000321437.RAB8B	HLhipNig1	1	1	HIPNIG	Hippotragus niger	Artiodactyla	Sable Antelope	0.0140845	2838.43	187.538	213.563	RAB8B	12	61	0.2	0.2326161962278796	0.3101694915254237	0.40801442486355055
ENST00000321437.RAB8B	HLhydHyd1	0.00942548	0.0498996	HYDHYD	Hydrochoerus hydrochaeris	Rodentia	Capybara	0.0921053	1913.9	50.0684	48.8773	RAB8B	12	61	0.2	0.2326161962278796	0.3101694915254237	0.40801442486355055
ENST00000321437.RAB8B	HLkobLecLec1	1	1	KOBLEC	Kobus leche	Artiodactyla	Lechwe	0.00806452	3275.13	71.402	95.234	RAB8B	12	61	0.2	0.2326161962278796	0.3101694915254237	0.40801442486355055
ENST00000321437.RAB8B	HLlemCat1	1	1	LEMCAT	Lemur catta	Primates	Ring-tailed Lemur	0.0701754	5396.88	2.77732	2.9527	RAB8B	12	61	0.2	0.2326161962278796	0.3101694915254237	0.40801442486355055
ENST00000321437.RAB8B	HLlitWal1	1.65750409869547e-06	6.31589263414201e-05	LITWAL	Litocranius walleri	Artiodactyla	Gerenuk	0.0357143	1757.56	23.8813	27.3249	RAB8B	12	61	0.2	0.2326161962278796	0.3101694915254237	0.40801442486355055
ENST00000321437.RAB8B	HLlutLut1	1	1	LUTLUT	Lutra lutra	Carnivora	Eurasian Otter	0	3164.1	5.68837	7.63884	RAB8B	12	61	0.2	0.2326161962278796	0.3101694915254237	0.40801442486355055
ENST00000321437.RAB8B	HLmacFas6	1	1	MACFAS	Macaca fascicularis	Primates	Long-tailed Macaque (Crab-eating Macaque)	0.0357143	4822.26	7.74283	6.14246	RAB8B	12	61	0.2	0.2326161962278796	0.3101694915254237	0.40801442486355055
ENST00000321437.RAB8B	HLmunMun1	1	1	MUNMUN	Mungos mungo	Carnivora	Banded Mongoose	0.0681818	2962.1	1.64991	1.54335	RAB8B	12	61	0.1	0.10732563273050497	0.3101694915254237	0.40801442486355055
ENST00000321437.RAB8B	HLneoNeb1	1	1	NEONEB	Neofelis nebulosa	Carnivora	Clouded Leopard	0.26087	4215.39	14.351	21.434	RAB8B	12	61	0.1	0.10732563273050497	0.3101694915254237	0.40801442486355055
ENST00000321437.RAB8B	HLoryGaz1	1	1	ORYGAZ	Oryx gazella	Artiodactyla	Gemsbok	0	3094.84	165.901	162.822	RAB8B	12	61	0.1	0.10732563273050497	0.3101694915254237	0.40801442486355055
ENST00000321437.RAB8B	HLpanLeo1	1	1	PANLEO	Panthera leo	Carnivora	Lion	0.127451	4678.41	135.623	188.265	RAB8B	12	61	0.1	0.10732563273050497	0.3101694915254237	0.40801442486355055
ENST00000321437.RAB8B	HLpanOnc2	1	1	PANONC	Panthera onca	Carnivora	Jaguar	0.243902	5659.18	50.7091	63.4982	RAB8B	12	61	0.1	0.10732563273050497	0.3101694915254237	0.40801442486355055
ENST00000321437.RAB8B	HLphoVit1	1	1	PHOVIT	Phoca vitulina	Carnivora	Harbor Seal	0	6787.47	62.2475	84.7499	RAB8B	12	61	0.1	0.10732563273050497	0.3101694915254237	0.40801442486355055
ENST00000321437.RAB8B	HLpitPit1	1	1	PITPIT	Pithecia pithecia	Primates	White-faced Saki	0	5126.24	1.78302	2.14445	RAB8B	12	61	0.9		0.3101694915254237	0.40801442486355055
ENST00000321437.RAB8B	HLproCap3	0.000802463	0.00816147	PROCAP	Procavia capensis	Hyracoidea	Rock Hyrax	0.0649351	1839.65	3.22701	3.45441	RAB8B	12	61	0.4	0.5716050390351726	0.3101694915254237	0.40801442486355055
ENST00000321437.RAB8B	HLproLot1	0.000365719	0.00457755	PROLOT	Procyon lotor	Carnivora	Raccoon	0.2	3894.25	5.91166	7.45704	RAB8B	12	61	0.9		0.3101694915254237	0.40801442486355055
ENST00000321437.RAB8B	HLpteVam2	1	1	PTEVAM	Pteropus vampyrus	Chiroptera	Large Flying Fox	0.166667	5213.51	1.10581	1.20056	RAB8B	12	61	0.8		0.3101694915254237	0.40801442486355055
ENST00000321437.RAB8B	HLpumCon1	1	1	PUMCON	Puma concolor	Carnivora	Cougar (Puma/Mountain Lion)	0.117647	4386.41	43.3804	58.504	RAB8B	12	61	0.4	0.5716050390351726	0.3101694915254237	0.40801442486355055
ENST00000321437.RAB8B	HLpygNem1	1	1	PYGNEM	Pygathrix nemaeus	Primates	Red-shanked Douc	0	4313.66	10.8832	13.1062	RAB8B	12	61	0.4	0.5716050390351726	0.3101694915254237	0.40801442486355055
ENST00000321437.RAB8B	HLranTar1	0.00320249	0.0225961	RANTAR	Rangifer tarandus	Artiodactyla	Reindeer (Caribou)	0.0344828	2735.58	86.7677	128.079	RAB8B	12	61	0.7	2.0310376508266565	0.3101694915254237	0.40801442486355055
ENST00000321437.RAB8B	HLrouAeg4	1	1	ROUAEG	Rousettus aegyptiacus	Chiroptera	Egyptian Fruit Bat	0.125	3516.46	0.123107	0.147397	RAB8B	12	61	0.6	1.2070784343255752	0.3101694915254237	0.40801442486355055
ENST00000321437.RAB8B	HLrouLes1	1	1	ROULES	Rousettus leschenaultii	Chiroptera	Leschenault's Rousette	0	2073.84	0.0803809	0.101807	RAB8B	12	61	0.6	1.2070784343255752	0.3101694915254237	0.40801442486355055
ENST00000321437.RAB8B	HLsagImp1	1	1	SAGIMP	Saguinus imperator	Primates	Emperor Tamarin	0.0208333	2758.02	0.57082	0.587434	RAB8B	12	61	0.6	1.2070784343255752	0.3101694915254237	0.40801442486355055
ENST00000321437.RAB8B	HLsaiBol1	1	1	SAIBOL	Saimiri boliviensis	Primates	Bolivian Squirrel Monkey	0.0196078	4289.56	0.777604	1.09309	RAB8B	12	61	0.4	0.5716050390351726	0.3101694915254237	0.40801442486355055
ENST00000321437.RAB8B	HLsciVul1	0.00684443	0.039463	SCIVUL	Sciurus vulgaris	Rodentia	Eurasian Red Squirrel	0.0379747	1387.36	0.385777	0.332731	RAB8B	12	61	0.5	0.8239592165010822	0.3101694915254237	0.40801442486355055
ENST00000321437.RAB8B	HLsurSur2	1	1	SURSUR	Suricata suricatta	Carnivora	Meerkat	0.0774818	2851.01	1.03039	1.05194	RAB8B	12	61	0.4	0.5716050390351726	0.3101694915254237	0.40801442486355055
ENST00000321437.RAB8B	HLsynCaf1	0.00838824	0.0454003	SYNCAF	Syncerus caffer	Artiodactyla	African Buffalo	0	5026.79	438.186	444.97	RAB8B	12	61	0.4	0.5716050390351726	0.3101694915254237	0.40801442486355055
ENST00000321437.RAB8B	HLtapInd2	1	1	TAPIND	Tapirus indicus	Perissodactyla	Malayan Tapir	0.2	5722.04	339.956	316.863	RAB8B	12	61	0.3	0.3831192178244929	0.3101694915254237	0.40801442486355055
ENST00000321437.RAB8B	HLtapTer1	1	1	TAPTER	Tapirus terrestris	Perissodactyla	South American Tapir	0.0238095	5960.33	224.153	190.474	RAB8B	12	61	0.3	0.3831192178244929	0.3101694915254237	0.40801442486355055
ENST00000321437.RAB8B	HLtheGel1	1	1	THEGEL	Theropithecus gelada	Primates	Gelada	0	5585.56	13.6453	22.389	RAB8B	12	61	0.3	0.3831192178244929	0.3101694915254237	0.40801442486355055
ENST00000321437.RAB8B	HLtraImb1	1	1	TRAIMB	Tragelaphus imberbis	Artiodactyla	Lesser Kudu	0.0526316	2455.95	63.6422	81.7624	RAB8B	12	61	0.4	0.5716050390351726	0.3101694915254237	0.40801442486355055
ENST00000321437.RAB8B	HLtraJav1	0.0536046	0.178117	TRAJAV	Tragulus javanicus	Artiodactyla	Javan Chevrotain (Mouse Deer)	0	2498.25	1.82991	1.59939	RAB8B	12	61	0.2	0.2326161962278796	0.3101694915254237	0.40801442486355055
ENST00000321437.RAB8B	HLursArc1	1	1	URSARC	Ursus arctos	Carnivora	Brown Bear	0.1	6957.18	202.121	328.986	RAB8B	12	61	0.1	0.10732563273050497	0.3101694915254237	0.40801442486355055
ENST00000321437.RAB8B	HLzalCal1	1	1	ZALCAL	Zalophus californianus	Carnivora	California Sea Lion	0.0888889	5914.62	86.9451	196.76	RAB8B	12	61	0.5	0.8239592165010822	0.3101694915254237	0.40801442486355055
ENST00000321437.RAB8B	REFERENCE	1	1	HOMSAP	Homo sapiens	Primates	Humans					RAB8B	12	61			0.3101694915254237	0.40801442486355055
ENST00000321437.RAB8B	bisBis1	1	1	BISBIS	Bison bison	Artiodactyla	American Bison	0.0547945	4678.87	486.867	777.241	RAB8B	12	61	0.3	0.3831192178244929	0.3101694915254237	0.40801442486355055
ENST00000321437.RAB8B	echTel2	0.00111883	0.010284	ECHTEL	Echinops telfairi	Afrosoricida	Lesser hedgehog tenrec	0.0571429	2720.27	0.155031	0.142928	RAB8B	12	61	0.3	0.3831192178244929	0.3101694915254237	0.40801442486355055
ENST00000321437.RAB8B	eulMac1	1	1	EULMAC	Eulemur macaco	Primates	Black Lemur	0.125	5478.84	2.51463	2.41599	RAB8B	12	61	0.2	0.2326161962278796	0.3101694915254237	0.40801442486355055
ENST00000321437.RAB8B	gorGor6	1	1	GORGOR	Gorilla gorilla	Primates	Western Gorilla	0.05	10705	92.8652	181.056	RAB8B	12	61	0.2	0.2326161962278796	0.3101694915254237	0.40801442486355055
ENST00000321437.RAB8B	hetGla2	0.00135491	0.0118008	HETGLA	Heterocephalus glaber	Rodentia	Naked Mole-rat	0.0245902	4726.02	0.0507453	0.0450049	RAB8B	12	61	0.2	0.2326161962278796	0.3101694915254237	0.40801442486355055
ENST00000321437.RAB8B	jacJac1	0.00167434	0.0137947	JACJAC	Jaculus jaculus	Rodentia	Lesser Egyptian Jerboa	0.0833333	900.424	0.0618153	0.0635834	RAB8B	12	61	0.2	0.2326161962278796	0.3101694915254237	0.40801442486355055
ENST00000321437.RAB8B	micMur3	1	1	MICMUR	Microcebus murinus	Primates	Gray Mouse Lemur	0.142857	2773.3	0.0844424	0.0767749	RAB8B	12	61	0.2	0.2326161962278796	0.3101694915254237	0.40801442486355055
ENST00000321437.RAB8B	panTro6	1	1	PANTRO	Pan troglodytes	Primates	Chimpanzee	0.0243902	10519.6	56.1709	63.7315	RAB8B	12	61	0.1	0.10732563273050497	0.3101694915254237	0.40801442486355055
ENST00000321437.RAB8B	ursMar1	1	1	URSMAR	Ursus maritimus	Carnivora	Polar Bear	0.0454545	7678.25	259.359	430.162	RAB8B	12	61	0.4	0.5716050390351726	0.3101694915254237	0.40801442486355055
ENST00000310653.RAB6A	HLaciJub2	1	1	ACIJUB	Acinonyx jubatus	Carnivora	Cheetah	0.0355556	3533.86	39.9062	45.194	RAB6A	12	57	0.1	0.10732563273050497	0.32181818181818184	0.48892167031047823
ENST00000310653.RAB6A	HLailFul2	0.0202836	0.0860799	AILFUL	Ailurus fulgens	Carnivora	Red Panda	0.0707071	3580.26	5.92164	6.02914	RAB6A	12	57	0.4	0.5716050390351726	0.32181818181818184	0.48892167031047823
ENST00000310653.RAB6A	HLalcAlc1	1	1	ALCALC	Alces alces	Artiodactyla	Moose	0	2103.78	292.792	397.025	RAB6A	12	57	0.4	0.5716050390351726	0.32181818181818184	0.48892167031047823
ENST00000310653.RAB6A	HLammLer1	1	1	AMMLER	Ammotragus lervia	Artiodactyla	Barbary Sheep	0.0403226	3157.15	55.4358	79.4344	RAB6A	12	57	0.4	0.5716050390351726	0.32181818181818184	0.48892167031047823
ENST00000310653.RAB6A	HLantAme1	1	1	ANTAME	Antilocapra americana	Artiodactyla	Pronghorn	0.03125	2057.88	41.013	45.8113	RAB6A	12	57	0.4	0.5716050390351726	0.32181818181818184	0.48892167031047823
ENST00000310653.RAB6A	HLantMar1	1	1	ANTMAR	Antidorcas marsupialis	Artiodactyla	Springbok	0.0060241	1728.06	28.9549	30.747	RAB6A	12	57	0.4	0.5716050390351726	0.32181818181818184	0.48892167031047823
ENST00000310653.RAB6A	HLateGeo1	0.00214804	0.0166488	ATEGEO	Ateles geoffroyi	Primates	Geoffroy's Spider Monkey	0.16129	8757.3	7.94246	7.88453	RAB6A	12	57	0.3	0.3831192178244929	0.32181818181818184	0.48892167031047823
ENST00000310653.RAB6A	HLcteGun1	0.00208067	0.0162499	CTEGUN	Ctenodactylus gundi	Rodentia	Common Gundi	0.0357143	1222.44	0.287806	0.273916	RAB6A	12	57	0.3	0.3831192178244929	0.32181818181818184	0.48892167031047823
ENST00000310653.RAB6A	HLdesRot2	0.0126586	0.0620456	DESROT	Desmodus rotundus	Chiroptera	Common Vampire Bat	0.0769231	3650.27	0.0340454	0.0280179	RAB6A	12	57	0.3	0.3831192178244929	0.32181818181818184	0.48892167031047823
ENST00000310653.RAB6A	HLdolPat1	0.0333875	0.124169	DOLPAT	Dolichotis patagonum	Rodentia	Patagonian Mara	0.0103093	1834.76	7.58286	7.67676	RAB6A	12	57	0.3	0.3831192178244929	0.32181818181818184	0.48892167031047823
ENST00000310653.RAB6A	HLeidHel2	1	1	EIDHEL	Eidolon helvum	Chiroptera	Straw-colored Fruit Bat	0.142857	5507.59	0.289044	0.307871	RAB6A	12	57	0.4	0.5716050390351726	0.32181818181818184	0.48892167031047823
ENST00000310653.RAB6A	HLeudTho1	1	1	EUDTHO	Eudorcas thomsonii	Artiodactyla	Thomson's Gazelle	0.038961	2162.64	18.6295	22.3168	RAB6A	12	57	0.4	0.5716050390351726	0.32181818181818184	0.48892167031047823
ENST00000310653.RAB6A	HLgirCam1	1	1	GIRCAM	Giraffa camelopardalis	Artiodactyla	Giraffe	0.0122699	4568.44	758.188	1065.01	RAB6A	12	57	0.2	0.2326161962278796	0.32181818181818184	0.48892167031047823
ENST00000310653.RAB6A	HLhelPar1	0.0124077	0.0612365	HELPAR	Helogale parvula	Carnivora	Dwarf Mongoose	0	3156.57	0.448303	0.408509	RAB6A	12	57	0.2	0.2326161962278796	0.32181818181818184	0.48892167031047823
ENST00000310653.RAB6A	HLhipAmp3	0.00056741	0.0063306	HIPAMP	Hippopotamus amphibius	Artiodactyla	Hippopotamus	0	11385	1413.51	1585.4	RAB6A	12	57	0.4	0.5716050390351726	0.32181818181818184	0.48892167031047823
ENST00000310653.RAB6A	HLhipNig1	1	1	HIPNIG	Hippotragus niger	Artiodactyla	Sable Antelope	0.0140845	2838.43	187.538	213.563	RAB6A	12	57	0.2	0.2326161962278796	0.32181818181818184	0.48892167031047823
ENST00000310653.RAB6A	HLhydHyd1	0.0172096	0.0764243	HYDHYD	Hydrochoerus hydrochaeris	Rodentia	Capybara	0.0921053	1913.9	50.0684	48.8773	RAB6A	12	57	0.2	0.2326161962278796	0.32181818181818184	0.48892167031047823
ENST00000310653.RAB6A	HLkobLecLec1	0.00604603	0.0361614	KOBLEC	Kobus leche	Artiodactyla	Lechwe	0.00806452	3275.13	71.402	95.234	RAB6A	12	57	0.2	0.2326161962278796	0.32181818181818184	0.48892167031047823
ENST00000310653.RAB6A	HLlemCat1	9.5269298672207e-08	6.03395554621411e-06	LEMCAT	Lemur catta	Primates	Ring-tailed Lemur	0.0701754	5396.88	2.77732	2.9527	RAB6A	12	57	0.2	0.2326161962278796	0.32181818181818184	0.48892167031047823
ENST00000310653.RAB6A	HLlitWal1	1	1	LITWAL	Litocranius walleri	Artiodactyla	Gerenuk	0.0357143	1757.56	23.8813	27.3249	RAB6A	12	57	0.2	0.2326161962278796	0.32181818181818184	0.48892167031047823
ENST00000310653.RAB6A	HLlutLut1	0.000859112	0.00849226	LUTLUT	Lutra lutra	Carnivora	Eurasian Otter	0	3164.1	5.68837	7.63884	RAB6A	12	57	0.2	0.2326161962278796	0.32181818181818184	0.48892167031047823
ENST00000310653.RAB6A	HLmacFas6	1	1	MACFAS	Macaca fascicularis	Primates	Long-tailed Macaque (Crab-eating Macaque)	0.0357143	4822.26	7.74283	6.14246	RAB6A	12	57	0.2	0.2326161962278796	0.32181818181818184	0.48892167031047823
ENST00000310653.RAB6A	HLmunMun1	1	1	MUNMUN	Mungos mungo	Carnivora	Banded Mongoose	0.0681818	2962.1	1.64991	1.54335	RAB6A	12	57	0.1	0.10732563273050497	0.32181818181818184	0.48892167031047823
ENST00000310653.RAB6A	HLneoNeb1	1	1	NEONEB	Neofelis nebulosa	Carnivora	Clouded Leopard	0.26087	4215.39	14.351	21.434	RAB6A	12	57	0.1	0.10732563273050497	0.32181818181818184	0.48892167031047823
ENST00000310653.RAB6A	HLoryGaz1	1	1	ORYGAZ	Oryx gazella	Artiodactyla	Gemsbok	0	3094.84	165.901	162.822	RAB6A	12	57	0.1	0.10732563273050497	0.32181818181818184	0.48892167031047823
ENST00000310653.RAB6A	HLpanLeo1	1	1	PANLEO	Panthera leo	Carnivora	Lion	0.127451	4678.41	135.623	188.265	RAB6A	12	57	0.1	0.10732563273050497	0.32181818181818184	0.48892167031047823
ENST00000310653.RAB6A	HLpanOnc2	1	1	PANONC	Panthera onca	Carnivora	Jaguar	0.243902	5659.18	50.7091	63.4982	RAB6A	12	57	0.1	0.10732563273050497	0.32181818181818184	0.48892167031047823
ENST00000310653.RAB6A	HLphoVit1	0.0264001	0.105	PHOVIT	Phoca vitulina	Carnivora	Harbor Seal	0	6787.47	62.2475	84.7499	RAB6A	12	57	0.1	0.10732563273050497	0.32181818181818184	0.48892167031047823
ENST00000310653.RAB6A	HLproCap3	1	1	PROCAP	Procavia capensis	Hyracoidea	Rock Hyrax	0.0649351	1839.65	3.22701	3.45441	RAB6A	12	57	0.9		0.32181818181818184	0.48892167031047823
ENST00000310653.RAB6A	HLproLot1	1	1	PROLOT	Procyon lotor	Carnivora	Raccoon	0.2	3894.25	5.91166	7.45704	RAB6A	12	57	0.9		0.32181818181818184	0.48892167031047823
ENST00000310653.RAB6A	HLpteVam2	0.00211465	0.0164744	PTEVAM	Pteropus vampyrus	Chiroptera	Large Flying Fox	0.166667	5213.51	1.10581	1.20056	RAB6A	12	57	0.7	2.0310376508266565	0.32181818181818184	0.48892167031047823
ENST00000310653.RAB6A	HLpumCon1	1	1	PUMCON	Puma concolor	Carnivora	Cougar (Puma/Mountain Lion)	0.117647	4386.41	43.3804	58.504	RAB6A	12	57	0.7	2.0310376508266565	0.32181818181818184	0.48892167031047823
ENST00000310653.RAB6A	HLpygNem1	1	1	PYGNEM	Pygathrix nemaeus	Primates	Red-shanked Douc	0	4313.66	10.8832	13.1062	RAB6A	12	57	0.7	2.0310376508266565	0.32181818181818184	0.48892167031047823
ENST00000310653.RAB6A	HLranTar1	1	1	RANTAR	Rangifer tarandus	Artiodactyla	Reindeer (Caribou)	0.0344828	2735.58	86.7677	128.079	RAB6A	12	57	0.7	2.0310376508266565	0.32181818181818184	0.48892167031047823
ENST00000310653.RAB6A	HLrouAeg4	1	1	ROUAEG	Rousettus aegyptiacus	Chiroptera	Egyptian Fruit Bat	0.125	3516.46	0.123107	0.147397	RAB6A	12	57	0.6	1.2070784343255752	0.32181818181818184	0.48892167031047823
ENST00000310653.RAB6A	HLrouLes1	1	1	ROULES	Rousettus leschenaultii	Chiroptera	Leschenault's Rousette	0	2073.84	0.0803809	0.101807	RAB6A	12	57	0.5	0.8239592165010822	0.32181818181818184	0.48892167031047823
ENST00000310653.RAB6A	HLsaiBol1	0.00823141	0.044903	SAIBOL	Saimiri boliviensis	Primates	Bolivian Squirrel Monkey	0.0196078	4289.56	0.777604	1.09309	RAB6A	12	57	0.5	0.8239592165010822	0.32181818181818184	0.48892167031047823
ENST00000310653.RAB6A	HLsciVul1	0.00269781	0.0197784	SCIVUL	Sciurus vulgaris	Rodentia	Eurasian Red Squirrel	0.0379747	1387.36	0.385777	0.332731	RAB6A	12	57	0.5	0.8239592165010822	0.32181818181818184	0.48892167031047823
ENST00000310653.RAB6A	HLsurSur2	1	1	SURSUR	Suricata suricatta	Carnivora	Meerkat	0.0774818	2851.01	1.03039	1.05194	RAB6A	12	57	0.4	0.5716050390351726	0.32181818181818184	0.48892167031047823
ENST00000310653.RAB6A	HLsynCaf1	1	1	SYNCAF	Syncerus caffer	Artiodactyla	African Buffalo	0	5026.79	438.186	444.97	RAB6A	12	57	0.3	0.3831192178244929	0.32181818181818184	0.48892167031047823
ENST00000310653.RAB6A	HLtapInd2	1	1	TAPIND	Tapirus indicus	Perissodactyla	Malayan Tapir	0.2	5722.04	339.956	316.863	RAB6A	12	57	0.3	0.3831192178244929	0.32181818181818184	0.48892167031047823
ENST00000310653.RAB6A	HLtapTer1	1	1	TAPTER	Tapirus terrestris	Perissodactyla	South American Tapir	0.0238095	5960.33	224.153	190.474	RAB6A	12	57	0.3	0.3831192178244929	0.32181818181818184	0.48892167031047823
ENST00000310653.RAB6A	HLtheGel1	1	1	THEGEL	Theropithecus gelada	Primates	Gelada	0	5585.56	13.6453	22.389	RAB6A	12	57	0.3	0.3831192178244929	0.32181818181818184	0.48892167031047823
ENST00000310653.RAB6A	HLtraImb1	0.5	1	TRAIMB	Tragelaphus imberbis	Artiodactyla	Lesser Kudu	0.0526316	2455.95	63.6422	81.7624	RAB6A	12	57			0.32181818181818184	0.48892167031047823
ENST00000310653.RAB6A	HLtraJav1	0.000279445	0.00373516	TRAJAV	Tragulus javanicus	Artiodactyla	Javan Chevrotain (Mouse Deer)	0	2498.25	1.82991	1.59939	RAB6A	12	57	0.2	0.2326161962278796	0.32181818181818184	0.48892167031047823
ENST00000310653.RAB6A	HLursArc1	1	1	URSARC	Ursus arctos	Carnivora	Brown Bear	0.1	6957.18	202.121	328.986	RAB6A	12	57	0.1	0.10732563273050497	0.32181818181818184	0.48892167031047823
ENST00000310653.RAB6A	HLzalCal1	1	1	ZALCAL	Zalophus californianus	Carnivora	California Sea Lion	0.0888889	5914.62	86.9451	196.76	RAB6A	12	57	0.4	0.5716050390351726	0.32181818181818184	0.48892167031047823
ENST00000310653.RAB6A	REFERENCE	1	1	HOMSAP	Homo sapiens	Primates	Humans					RAB6A	12	57			0.32181818181818184	0.48892167031047823
ENST00000310653.RAB6A	bisBis1	1	1	BISBIS	Bison bison	Artiodactyla	American Bison	0.0547945	4678.87	486.867	777.241	RAB6A	12	57	0.3	0.3831192178244929	0.32181818181818184	0.48892167031047823
ENST00000310653.RAB6A	echTel2	0.000844434	0.00839106	ECHTEL	Echinops telfairi	Afrosoricida	Lesser hedgehog tenrec	0.0571429	2720.27	0.155031	0.142928	RAB6A	12	57	0.3	0.3831192178244929	0.32181818181818184	0.48892167031047823
ENST00000310653.RAB6A	eulMac1	0.0182455	0.0795295	EULMAC	Eulemur macaco	Primates	Black Lemur	0.125	5478.84	2.51463	2.41599	RAB6A	12	57	0.2	0.2326161962278796	0.32181818181818184	0.48892167031047823
ENST00000310653.RAB6A	gorGor6	1	1	GORGOR	Gorilla gorilla	Primates	Western Gorilla	0.05	10705	92.8652	181.056	RAB6A	12	57	0.2	0.2326161962278796	0.32181818181818184	0.48892167031047823
ENST00000310653.RAB6A	hetGla2	0.0438998	0.151961	HETGLA	Heterocephalus glaber	Rodentia	Naked Mole-rat	0.0245902	4726.02	0.0507453	0.0450049	RAB6A	12	57	0.2	0.2326161962278796	0.32181818181818184	0.48892167031047823
ENST00000310653.RAB6A	jacJac1	0.0802269	0.247033	JACJAC	Jaculus jaculus	Rodentia	Lesser Egyptian Jerboa	0.0833333	900.424	0.0618153	0.0635834	RAB6A	12	57	0.2	0.2326161962278796	0.32181818181818184	0.48892167031047823
ENST00000310653.RAB6A	micMur3	5.71973943941373e-06	0.00017529	MICMUR	Microcebus murinus	Primates	Gray Mouse Lemur	0.142857	2773.3	0.0844424	0.0767749	RAB6A	12	57	0.2	0.2326161962278796	0.32181818181818184	0.48892167031047823
ENST00000310653.RAB6A	panTro6	1	1	PANTRO	Pan troglodytes	Primates	Chimpanzee	0.0243902	10519.6	56.1709	63.7315	RAB6A	12	57	0.1	0.10732563273050497	0.32181818181818184	0.48892167031047823
ENST00000310653.RAB6A	ursMar1	1	1	URSMAR	Ursus maritimus	Carnivora	Polar Bear	0.0454545	7678.25	259.359	430.162	RAB6A	12	57	0.1	0.10732563273050497	0.32181818181818184	0.48892167031047823
ENST00000422242.RAB5A	HLaciJub2	1	1	ACIJUB	Acinonyx jubatus	Carnivora	Cheetah	0.0355556	3533.86	39.9062	45.194	RAB5A	7	62	0.1	0.10732563273050497	0.32166666666666666	0.35649414207555125
ENST00000422242.RAB5A	HLaepMel1	0.00203354	0.0159874	AEPMEL	Aepyceros melampus	Artiodactyla	Impala	0.0573248	2465.89	42.3738	53.9257	RAB5A	7	62	0.4	0.5716050390351726	0.32166666666666666	0.35649414207555125
ENST00000422242.RAB5A	HLailFul2	1	1	AILFUL	Ailurus fulgens	Carnivora	Red Panda	0.0707071	3580.26	5.92164	6.02914	RAB5A	7	62	0.1	0.10732563273050497	0.32166666666666666	0.35649414207555125
ENST00000422242.RAB5A	HLalcAlc1	1	1	ALCALC	Alces alces	Artiodactyla	Moose	0	2103.78	292.792	397.025	RAB5A	7	62	0.1	0.10732563273050497	0.32166666666666666	0.35649414207555125
ENST00000422242.RAB5A	HLammLer1	1	1	AMMLER	Ammotragus lervia	Artiodactyla	Barbary Sheep	0.0403226	3157.15	55.4358	79.4344	RAB5A	7	62	0.2	0.2326161962278796	0.32166666666666666	0.35649414207555125
ENST00000422242.RAB5A	HLantAme1	0.0260694	0.104144	ANTAME	Antilocapra americana	Artiodactyla	Pronghorn	0.03125	2057.88	41.013	45.8113	RAB5A	7	62	0.4	0.5716050390351726	0.32166666666666666	0.35649414207555125
ENST00000422242.RAB5A	HLantMar1	0.5	1	ANTMAR	Antidorcas marsupialis	Artiodactyla	Springbok	0.0060241	1728.06	28.9549	30.747	RAB5A	7	62	0.3	0.3831192178244929	0.32166666666666666	0.35649414207555125
ENST00000422242.RAB5A	HLateGeo1	0.5	1	ATEGEO	Ateles geoffroyi	Primates	Geoffroy's Spider Monkey	0.16129	8757.3	7.94246	7.88453	RAB5A	7	62	0.4	0.5716050390351726	0.32166666666666666	0.35649414207555125
ENST00000422242.RAB5A	HLcapIbe1	1	1	CAPIBE	Capra ibex	Artiodactyla	Alpine Ibex	0	2727.22	37.3595	73.9619	RAB5A	7	62	0.3	0.3831192178244929	0.32166666666666666	0.35649414207555125
ENST00000422242.RAB5A	HLcteGun1	0.00066439	0.0071104	CTEGUN	Ctenodactylus gundi	Rodentia	Common Gundi	0.0357143	1222.44	0.287806	0.273916	RAB5A	7	62	0.3	0.3831192178244929	0.32166666666666666	0.35649414207555125
ENST00000422242.RAB5A	HLdesRot2	0.00212152	0.0165143	DESROT	Desmodus rotundus	Chiroptera	Common Vampire Bat	0.0769231	3650.27	0.0340454	0.0280179	RAB5A	7	62	0.3	0.3831192178244929	0.32166666666666666	0.35649414207555125
ENST00000422242.RAB5A	HLdolPat1	1	1	DOLPAT	Dolichotis patagonum	Rodentia	Patagonian Mara	0.0103093	1834.76	7.58286	7.67676	RAB5A	7	62	0.3	0.3831192178244929	0.32166666666666666	0.35649414207555125
ENST00000422242.RAB5A	HLeidHel2	1	1	EIDHEL	Eidolon helvum	Chiroptera	Straw-colored Fruit Bat	0.142857	5507.59	0.289044	0.307871	RAB5A	7	62	0.3	0.3831192178244929	0.32166666666666666	0.35649414207555125
ENST00000422242.RAB5A	HLeryPat1	1	1	ERYPAT	Erythrocebus patas	Primates	Patas Monkey	0.0666667	4237.94	8.06267	12.9097	RAB5A	7	62	0.4	0.5716050390351726	0.32166666666666666	0.35649414207555125
ENST00000422242.RAB5A	HLeudTho1	0.5	1	EUDTHO	Eudorcas thomsonii	Artiodactyla	Thomson's Gazelle	0.038961	2162.64	18.6295	22.3168	RAB5A	7	62	0.3	0.3831192178244929	0.32166666666666666	0.35649414207555125
ENST00000422242.RAB5A	HLgirCam1	0.359471	0.954749	GIRCAM	Giraffa camelopardalis	Artiodactyla	Giraffe	0.0122699	4568.44	758.188	1065.01	RAB5A	7	62	0.3	0.3831192178244929	0.32166666666666666	0.35649414207555125
ENST00000422242.RAB5A	HLhelPar1	1	1	HELPAR	Helogale parvula	Carnivora	Dwarf Mongoose	0	3156.57	0.448303	0.408509	RAB5A	7	62	0.3	0.3831192178244929	0.32166666666666666	0.35649414207555125
ENST00000422242.RAB5A	HLhipAmp3	1	1	HIPAMP	Hippopotamus amphibius	Artiodactyla	Hippopotamus	0	11385	1413.51	1585.4	RAB5A	7	62	0.2	0.2326161962278796	0.32166666666666666	0.35649414207555125
ENST00000422242.RAB5A	HLhipNig1	1	1	HIPNIG	Hippotragus niger	Artiodactyla	Sable Antelope	0.0140845	2838.43	187.538	213.563	RAB5A	7	62	0.2	0.2326161962278796	0.32166666666666666	0.35649414207555125
ENST00000422242.RAB5A	HLhydHyd1	0.5	1	HYDHYD	Hydrochoerus hydrochaeris	Rodentia	Capybara	0.0921053	1913.9	50.0684	48.8773	RAB5A	7	62	0.2	0.2326161962278796	0.32166666666666666	0.35649414207555125
ENST00000422242.RAB5A	HLkobLecLec1	0.5	1	KOBLEC	Kobus leche	Artiodactyla	Lechwe	0.00806452	3275.13	71.402	95.234	RAB5A	7	62	0.2	0.2326161962278796	0.32166666666666666	0.35649414207555125
ENST00000422242.RAB5A	HLlemCat1	1	1	LEMCAT	Lemur catta	Primates	Ring-tailed Lemur	0.0701754	5396.88	2.77732	2.9527	RAB5A	7	62	0.2	0.2326161962278796	0.32166666666666666	0.35649414207555125
ENST00000422242.RAB5A	HLlitWal1	1	1	LITWAL	Litocranius walleri	Artiodactyla	Gerenuk	0.0357143	1757.56	23.8813	27.3249	RAB5A	7	62	0.2	0.2326161962278796	0.32166666666666666	0.35649414207555125
ENST00000422242.RAB5A	HLlutLut1	1	1	LUTLUT	Lutra lutra	Carnivora	Eurasian Otter	0	3164.1	5.68837	7.63884	RAB5A	7	62	0.2	0.2326161962278796	0.32166666666666666	0.35649414207555125
ENST00000422242.RAB5A	HLmacFas6	1	1	MACFAS	Macaca fascicularis	Primates	Long-tailed Macaque (Crab-eating Macaque)	0.0357143	4822.26	7.74283	6.14246	RAB5A	7	62	0.2	0.2326161962278796	0.32166666666666666	0.35649414207555125
ENST00000422242.RAB5A	HLmunMun1	1	1	MUNMUN	Mungos mungo	Carnivora	Banded Mongoose	0.0681818	2962.1	1.64991	1.54335	RAB5A	7	62	0.2	0.2326161962278796	0.32166666666666666	0.35649414207555125
ENST00000422242.RAB5A	HLneoNeb1	1	1	NEONEB	Neofelis nebulosa	Carnivora	Clouded Leopard	0.26087	4215.39	14.351	21.434	RAB5A	7	62	0.1	0.10732563273050497	0.32166666666666666	0.35649414207555125
ENST00000422242.RAB5A	HLoryGaz1	0.11303	0.332235	ORYGAZ	Oryx gazella	Artiodactyla	Gemsbok	0	3094.84	165.901	162.822	RAB5A	7	62	0.1	0.10732563273050497	0.32166666666666666	0.35649414207555125
ENST00000422242.RAB5A	HLpanLeo1	1	1	PANLEO	Panthera leo	Carnivora	Lion	0.127451	4678.41	135.623	188.265	RAB5A	7	62	0.1	0.10732563273050497	0.32166666666666666	0.35649414207555125
ENST00000422242.RAB5A	HLpanOnc2	1	1	PANONC	Panthera onca	Carnivora	Jaguar	0.243902	5659.18	50.7091	63.4982	RAB5A	7	62	0.1	0.10732563273050497	0.32166666666666666	0.35649414207555125
ENST00000422242.RAB5A	HLphoVit1	1	1	PHOVIT	Phoca vitulina	Carnivora	Harbor Seal	0	6787.47	62.2475	84.7499	RAB5A	7	62	0.1	0.10732563273050497	0.32166666666666666	0.35649414207555125
ENST00000422242.RAB5A	HLpitPit1	0.00182205	0.0146415	PITPIT	Pithecia pithecia	Primates	White-faced Saki	0	5126.24	1.78302	2.14445	RAB5A	7	62	1.1		0.32166666666666666	0.35649414207555125
ENST00000422242.RAB5A	HLproCap3	0.5	1	PROCAP	Procavia capensis	Hyracoidea	Rock Hyrax	0.0649351	1839.65	3.22701	3.45441	RAB5A	7	62	0.4	0.5716050390351726	0.32166666666666666	0.35649414207555125
ENST00000422242.RAB5A	HLproLot1	1	1	PROLOT	Procyon lotor	Carnivora	Raccoon	0.2	3894.25	5.91166	7.45704	RAB5A	7	62	0.1	0.10732563273050497	0.32166666666666666	0.35649414207555125
ENST00000422242.RAB5A	HLpteVam2	0.5	1	PTEVAM	Pteropus vampyrus	Chiroptera	Large Flying Fox	0.166667	5213.51	1.10581	1.20056	RAB5A	7	62	0.8		0.32166666666666666	0.35649414207555125
ENST00000422242.RAB5A	HLpumCon1	1	1	PUMCON	Puma concolor	Carnivora	Cougar (Puma/Mountain Lion)	0.117647	4386.41	43.3804	58.504	RAB5A	7	62	0.8		0.32166666666666666	0.35649414207555125
ENST00000422242.RAB5A	HLpygNem1	1	1	PYGNEM	Pygathrix nemaeus	Primates	Red-shanked Douc	0	4313.66	10.8832	13.1062	RAB5A	7	62	0.8		0.32166666666666666	0.35649414207555125
ENST00000422242.RAB5A	HLranTar1	1	1	RANTAR	Rangifer tarandus	Artiodactyla	Reindeer (Caribou)	0.0344828	2735.58	86.7677	128.079	RAB5A	7	62	0.8		0.32166666666666666	0.35649414207555125
ENST00000422242.RAB5A	HLrouAeg4	1	1	ROUAEG	Rousettus aegyptiacus	Chiroptera	Egyptian Fruit Bat	0.125	3516.46	0.123107	0.147397	RAB5A	7	62	0.6	1.2070784343255752	0.32166666666666666	0.35649414207555125
ENST00000422242.RAB5A	HLrouLes1	1	1	ROULES	Rousettus leschenaultii	Chiroptera	Leschenault's Rousette	0	2073.84	0.0803809	0.101807	RAB5A	7	62	0.6	1.2070784343255752	0.32166666666666666	0.35649414207555125
ENST00000422242.RAB5A	HLsagImp1	2.69173572320369e-12	5.65264501872775e-10	SAGIMP	Saguinus imperator	Primates	Emperor Tamarin	0.0208333	2758.02	0.57082	0.587434	RAB5A	7	62	0.4	0.5716050390351726	0.32166666666666666	0.35649414207555125
ENST00000422242.RAB5A	HLsaiBol1	0.5	1	SAIBOL	Saimiri boliviensis	Primates	Bolivian Squirrel Monkey	0.0196078	4289.56	0.777604	1.09309	RAB5A	7	62	0	0	0.32166666666666666	0.35649414207555125
ENST00000422242.RAB5A	HLsciVul1	0.226872	0.625604	SCIVUL	Sciurus vulgaris	Rodentia	Eurasian Red Squirrel	0.0379747	1387.36	0.385777	0.332731	RAB5A	7	62	0.5	0.8239592165010822	0.32166666666666666	0.35649414207555125
ENST00000422242.RAB5A	HLsurSur2	1	1	SURSUR	Suricata suricatta	Carnivora	Meerkat	0.0774818	2851.01	1.03039	1.05194	RAB5A	7	62	0.4	0.5716050390351726	0.32166666666666666	0.35649414207555125
ENST00000422242.RAB5A	HLsynCaf1	0.5	1	SYNCAF	Syncerus caffer	Artiodactyla	African Buffalo	0	5026.79	438.186	444.97	RAB5A	7	62	0.4	0.5716050390351726	0.32166666666666666	0.35649414207555125
ENST00000422242.RAB5A	HLtapInd2	1	1	TAPIND	Tapirus indicus	Perissodactyla	Malayan Tapir	0.2	5722.04	339.956	316.863	RAB5A	7	62	0.3	0.3831192178244929	0.32166666666666666	0.35649414207555125
ENST00000422242.RAB5A	HLtapTer1	1	1	TAPTER	Tapirus terrestris	Perissodactyla	South American Tapir	0.0238095	5960.33	224.153	190.474	RAB5A	7	62	0.3	0.3831192178244929	0.32166666666666666	0.35649414207555125
ENST00000422242.RAB5A	HLtheGel1	1	1	THEGEL	Theropithecus gelada	Primates	Gelada	0	5585.56	13.6453	22.389	RAB5A	7	62	0.3	0.3831192178244929	0.32166666666666666	0.35649414207555125
ENST00000422242.RAB5A	HLtraImb1	0.0778858	0.241081	TRAIMB	Tragelaphus imberbis	Artiodactyla	Lesser Kudu	0.0526316	2455.95	63.6422	81.7624	RAB5A	7	62	0.3	0.3831192178244929	0.32166666666666666	0.35649414207555125
ENST00000422242.RAB5A	HLtraJav1	0.00428571	0.028125	TRAJAV	Tragulus javanicus	Artiodactyla	Javan Chevrotain (Mouse Deer)	0	2498.25	1.82991	1.59939	RAB5A	7	62	0.2	0.2326161962278796	0.32166666666666666	0.35649414207555125
ENST00000422242.RAB5A	HLursArc1	1	1	URSARC	Ursus arctos	Carnivora	Brown Bear	0.1	6957.18	202.121	328.986	RAB5A	7	62	0.1	0.10732563273050497	0.32166666666666666	0.35649414207555125
ENST00000422242.RAB5A	HLzalCal1	1	1	ZALCAL	Zalophus californianus	Carnivora	California Sea Lion	0.0888889	5914.62	86.9451	196.76	RAB5A	7	62	0.3	0.3831192178244929	0.32166666666666666	0.35649414207555125
ENST00000422242.RAB5A	REFERENCE	1	1	HOMSAP	Homo sapiens	Primates	Humans					RAB5A	7	62			0.32166666666666666	0.35649414207555125
ENST00000422242.RAB5A	bisBis1	1	1	BISBIS	Bison bison	Artiodactyla	American Bison	0.0547945	4678.87	486.867	777.241	RAB5A	7	62	0.4	0.5716050390351726	0.32166666666666666	0.35649414207555125
ENST00000422242.RAB5A	echTel2	0.00783496	0.0434254	ECHTEL	Echinops telfairi	Afrosoricida	Lesser hedgehog tenrec	0.0571429	2720.27	0.155031	0.142928	RAB5A	7	62	0.3	0.3831192178244929	0.32166666666666666	0.35649414207555125
ENST00000422242.RAB5A	eulMac1	0.5	1	EULMAC	Eulemur macaco	Primates	Black Lemur	0.125	5478.84	2.51463	2.41599	RAB5A	7	62	0.3	0.3831192178244929	0.32166666666666666	0.35649414207555125
ENST00000422242.RAB5A	gorGor6	1	1	GORGOR	Gorilla gorilla	Primates	Western Gorilla	0.05	10705	92.8652	181.056	RAB5A	7	62	0.3	0.3831192178244929	0.32166666666666666	0.35649414207555125
ENST00000422242.RAB5A	hetGla2	1	1	HETGLA	Heterocephalus glaber	Rodentia	Naked Mole-rat	0.0245902	4726.02	0.0507453	0.0450049	RAB5A	7	62	0.3	0.3831192178244929	0.32166666666666666	0.35649414207555125
ENST00000422242.RAB5A	jacJac1	0.0965758	0.289085	JACJAC	Jaculus jaculus	Rodentia	Lesser Egyptian Jerboa	0.0833333	900.424	0.0618153	0.0635834	RAB5A	7	62	0.2	0.2326161962278796	0.32166666666666666	0.35649414207555125
ENST00000422242.RAB5A	micMur3	0.5	1	MICMUR	Microcebus murinus	Primates	Gray Mouse Lemur	0.142857	2773.3	0.0844424	0.0767749	RAB5A	7	62			0.32166666666666666	0.35649414207555125
ENST00000422242.RAB5A	panTro6	1	1	PANTRO	Pan troglodytes	Primates	Chimpanzee	0.0243902	10519.6	56.1709	63.7315	RAB5A	7	62	0.8		0.32166666666666666	0.35649414207555125
ENST00000422242.RAB5A	ursMar1	1	1	URSMAR	Ursus maritimus	Carnivora	Polar Bear	0.0454545	7678.25	259.359	430.162	RAB5A	7	62	0.1	0.10732563273050497	0.32166666666666666	0.35649414207555125
ENST00000282878.RAB3C	HLaciJub2	1	1	ACIJUB	Acinonyx jubatus	Carnivora	Cheetah	0.0355556	3533.86	39.9062	45.194	RAB3C	11	61	0.1	0.10732563273050497	0.3288135593220339	0.4443604637968903
ENST00000282878.RAB3C	HLaepMel1	1	1	AEPMEL	Aepyceros melampus	Artiodactyla	Impala	0.0573248	2465.89	42.3738	53.9257	RAB3C	11	61	0.4	0.5716050390351726	0.3288135593220339	0.4443604637968903
ENST00000282878.RAB3C	HLailFul2	0.000790511	0.00808201	AILFUL	Ailurus fulgens	Carnivora	Red Panda	0.0707071	3580.26	5.92164	6.02914	RAB3C	11	61	0.4	0.5716050390351726	0.3288135593220339	0.4443604637968903
ENST00000282878.RAB3C	HLalcAlc1	1	1	ALCALC	Alces alces	Artiodactyla	Moose	0	2103.78	292.792	397.025	RAB3C	11	61	0.4	0.5716050390351726	0.3288135593220339	0.4443604637968903
ENST00000282878.RAB3C	HLammLer1	1	1	AMMLER	Ammotragus lervia	Artiodactyla	Barbary Sheep	0.0403226	3157.15	55.4358	79.4344	RAB3C	11	61	0.4	0.5716050390351726	0.3288135593220339	0.4443604637968903
ENST00000282878.RAB3C	HLantAme1	0.000436961	0.00523356	ANTAME	Antilocapra americana	Artiodactyla	Pronghorn	0.03125	2057.88	41.013	45.8113	RAB3C	11	61	0.4	0.5716050390351726	0.3288135593220339	0.4443604637968903
ENST00000282878.RAB3C	HLantMar1	1	1	ANTMAR	Antidorcas marsupialis	Artiodactyla	Springbok	0.0060241	1728.06	28.9549	30.747	RAB3C	11	61	0.4	0.5716050390351726	0.3288135593220339	0.4443604637968903
ENST00000282878.RAB3C	HLateGeo1	0.00217468	0.0167898	ATEGEO	Ateles geoffroyi	Primates	Geoffroy's Spider Monkey	0.16129	8757.3	7.94246	7.88453	RAB3C	11	61	0.3	0.3831192178244929	0.3288135593220339	0.4443604637968903
ENST00000282878.RAB3C	HLcapIbe1	1	1	CAPIBE	Capra ibex	Artiodactyla	Alpine Ibex	0	2727.22	37.3595	73.9619	RAB3C	11	61	0.3	0.3831192178244929	0.3288135593220339	0.4443604637968903
ENST00000282878.RAB3C	HLcteGun1	0.00665196	0.0386599	CTEGUN	Ctenodactylus gundi	Rodentia	Common Gundi	0.0357143	1222.44	0.287806	0.273916	RAB3C	11	61	0.3	0.3831192178244929	0.3288135593220339	0.4443604637968903
ENST00000282878.RAB3C	HLdesRot2	0.0206309	0.0871925	DESROT	Desmodus rotundus	Chiroptera	Common Vampire Bat	0.0769231	3650.27	0.0340454	0.0280179	RAB3C	11	61	0.3	0.3831192178244929	0.3288135593220339	0.4443604637968903
ENST00000282878.RAB3C	HLeidHel2	1	1	EIDHEL	Eidolon helvum	Chiroptera	Straw-colored Fruit Bat	0.142857	5507.59	0.289044	0.307871	RAB3C	11	61	0.3	0.3831192178244929	0.3288135593220339	0.4443604637968903
ENST00000282878.RAB3C	HLeryPat1	1	1	ERYPAT	Erythrocebus patas	Primates	Patas Monkey	0.0666667	4237.94	8.06267	12.9097	RAB3C	11	61	0.3	0.3831192178244929	0.3288135593220339	0.4443604637968903
ENST00000282878.RAB3C	HLeudTho1	0.0220311	0.0917558	EUDTHO	Eudorcas thomsonii	Artiodactyla	Thomson's Gazelle	0.038961	2162.64	18.6295	22.3168	RAB3C	11	61	0.3	0.3831192178244929	0.3288135593220339	0.4443604637968903
ENST00000282878.RAB3C	HLgirCam1	0.00178892	0.0144985	GIRCAM	Giraffa camelopardalis	Artiodactyla	Giraffe	0.0122699	4568.44	758.188	1065.01	RAB3C	11	61	0.2	0.2326161962278796	0.3288135593220339	0.4443604637968903
ENST00000282878.RAB3C	HLhelPar1	1	1	HELPAR	Helogale parvula	Carnivora	Dwarf Mongoose	0	3156.57	0.448303	0.408509	RAB3C	11	61	0.2	0.2326161962278796	0.3288135593220339	0.4443604637968903
ENST00000282878.RAB3C	HLhipAmp3	0.000617748	0.00672548	HIPAMP	Hippopotamus amphibius	Artiodactyla	Hippopotamus	0	11385	1413.51	1585.4	RAB3C	11	61	0.2	0.2326161962278796	0.3288135593220339	0.4443604637968903
ENST00000282878.RAB3C	HLhipNig1	1	1	HIPNIG	Hippotragus niger	Artiodactyla	Sable Antelope	0.0140845	2838.43	187.538	213.563	RAB3C	11	61	0.2	0.2326161962278796	0.3288135593220339	0.4443604637968903
ENST00000282878.RAB3C	HLhydHyd1	0.0185455	0.08054	HYDHYD	Hydrochoerus hydrochaeris	Rodentia	Capybara	0.0921053	1913.9	50.0684	48.8773	RAB3C	11	61	0.2	0.2326161962278796	0.3288135593220339	0.4443604637968903
ENST00000282878.RAB3C	HLkobLecLec1	1	1	KOBLEC	Kobus leche	Artiodactyla	Lechwe	0.00806452	3275.13	71.402	95.234	RAB3C	11	61	0.2	0.2326161962278796	0.3288135593220339	0.4443604637968903
ENST00000282878.RAB3C	HLlemCat1	0.000151448	0.00238928	LEMCAT	Lemur catta	Primates	Ring-tailed Lemur	0.0701754	5396.88	2.77732	2.9527	RAB3C	11	61	0.2	0.2326161962278796	0.3288135593220339	0.4443604637968903
ENST00000282878.RAB3C	HLlitWal1	1	1	LITWAL	Litocranius walleri	Artiodactyla	Gerenuk	0.0357143	1757.56	23.8813	27.3249	RAB3C	11	61	0.2	0.2326161962278796	0.3288135593220339	0.4443604637968903
ENST00000282878.RAB3C	HLlutLut1	0.0272062	0.106902	LUTLUT	Lutra lutra	Carnivora	Eurasian Otter	0	3164.1	5.68837	7.63884	RAB3C	11	61	0.2	0.2326161962278796	0.3288135593220339	0.4443604637968903
ENST00000282878.RAB3C	HLmacFas6	1	1	MACFAS	Macaca fascicularis	Primates	Long-tailed Macaque (Crab-eating Macaque)	0.0357143	4822.26	7.74283	6.14246	RAB3C	11	61	0.2	0.2326161962278796	0.3288135593220339	0.4443604637968903
ENST00000282878.RAB3C	HLmunMun1	1	1	MUNMUN	Mungos mungo	Carnivora	Banded Mongoose	0.0681818	2962.1	1.64991	1.54335	RAB3C	11	61	0.1	0.10732563273050497	0.3288135593220339	0.4443604637968903
ENST00000282878.RAB3C	HLneoNeb1	1	1	NEONEB	Neofelis nebulosa	Carnivora	Clouded Leopard	0.26087	4215.39	14.351	21.434	RAB3C	11	61	0.1	0.10732563273050497	0.3288135593220339	0.4443604637968903
ENST00000282878.RAB3C	HLoryGaz1	1	1	ORYGAZ	Oryx gazella	Artiodactyla	Gemsbok	0	3094.84	165.901	162.822	RAB3C	11	61	0.1	0.10732563273050497	0.3288135593220339	0.4443604637968903
ENST00000282878.RAB3C	HLpanLeo1	1	1	PANLEO	Panthera leo	Carnivora	Lion	0.127451	4678.41	135.623	188.265	RAB3C	11	61	0.1	0.10732563273050497	0.3288135593220339	0.4443604637968903
ENST00000282878.RAB3C	HLpanOnc2	1	1	PANONC	Panthera onca	Carnivora	Jaguar	0.243902	5659.18	50.7091	63.4982	RAB3C	11	61	0.1	0.10732563273050497	0.3288135593220339	0.4443604637968903
ENST00000282878.RAB3C	HLphoVit1	1	1	PHOVIT	Phoca vitulina	Carnivora	Harbor Seal	0	6787.47	62.2475	84.7499	RAB3C	11	61	0.1	0.10732563273050497	0.3288135593220339	0.4443604637968903
ENST00000282878.RAB3C	HLpitPit1	1.03785868788009e-11	1.96155292009337e-09	PITPIT	Pithecia pithecia	Primates	White-faced Saki	0	5126.24	1.78302	2.14445	RAB3C	11	61			0.3288135593220339	0.4443604637968903
ENST00000282878.RAB3C	HLproCap3	0.0165327	0.0747172	PROCAP	Procavia capensis	Hyracoidea	Rock Hyrax	0.0649351	1839.65	3.22701	3.45441	RAB3C	11	61	0.9		0.3288135593220339	0.4443604637968903
ENST00000282878.RAB3C	HLproLot1	1	1	PROLOT	Procyon lotor	Carnivora	Raccoon	0.2	3894.25	5.91166	7.45704	RAB3C	11	61	0.9		0.3288135593220339	0.4443604637968903
ENST00000282878.RAB3C	HLpteVam2	1	1	PTEVAM	Pteropus vampyrus	Chiroptera	Large Flying Fox	0.166667	5213.51	1.10581	1.20056	RAB3C	11	61	0.8		0.3288135593220339	0.4443604637968903
ENST00000282878.RAB3C	HLpumCon1	1	1	PUMCON	Puma concolor	Carnivora	Cougar (Puma/Mountain Lion)	0.117647	4386.41	43.3804	58.504	RAB3C	11	61	0.8		0.3288135593220339	0.4443604637968903
ENST00000282878.RAB3C	HLpygNem1	0.0397605	0.141201	PYGNEM	Pygathrix nemaeus	Primates	Red-shanked Douc	0	4313.66	10.8832	13.1062	RAB3C	11	61	0.7	2.0310376508266565	0.3288135593220339	0.4443604637968903
ENST00000282878.RAB3C	HLranTar1	1	1	RANTAR	Rangifer tarandus	Artiodactyla	Reindeer (Caribou)	0.0344828	2735.58	86.7677	128.079	RAB3C	11	61	0.7	2.0310376508266565	0.3288135593220339	0.4443604637968903
ENST00000282878.RAB3C	HLrouAeg4	1	1	ROUAEG	Rousettus aegyptiacus	Chiroptera	Egyptian Fruit Bat	0.125	3516.46	0.123107	0.147397	RAB3C	11	61	0.6	1.2070784343255752	0.3288135593220339	0.4443604637968903
ENST00000282878.RAB3C	HLrouLes1	1	1	ROULES	Rousettus leschenaultii	Chiroptera	Leschenault's Rousette	0	2073.84	0.0803809	0.101807	RAB3C	11	61	0.6	1.2070784343255752	0.3288135593220339	0.4443604637968903
ENST00000282878.RAB3C	HLsagImp1	0.0899632	0.272328	SAGIMP	Saguinus imperator	Primates	Emperor Tamarin	0.0208333	2758.02	0.57082	0.587434	RAB3C	11	61	0.6	1.2070784343255752	0.3288135593220339	0.4443604637968903
ENST00000282878.RAB3C	HLsaiBol1	1	1	SAIBOL	Saimiri boliviensis	Primates	Bolivian Squirrel Monkey	0.0196078	4289.56	0.777604	1.09309	RAB3C	11	61	0.5	0.8239592165010822	0.3288135593220339	0.4443604637968903
ENST00000282878.RAB3C	HLsciVul1	0.0659027	0.209973	SCIVUL	Sciurus vulgaris	Rodentia	Eurasian Red Squirrel	0.0379747	1387.36	0.385777	0.332731	RAB3C	11	61	0.5	0.8239592165010822	0.3288135593220339	0.4443604637968903
ENST00000282878.RAB3C	HLsurSur2	1	1	SURSUR	Suricata suricatta	Carnivora	Meerkat	0.0774818	2851.01	1.03039	1.05194	RAB3C	11	61	0.4	0.5716050390351726	0.3288135593220339	0.4443604637968903
ENST00000282878.RAB3C	HLsynCaf1	0.103747	0.307337	SYNCAF	Syncerus caffer	Artiodactyla	African Buffalo	0	5026.79	438.186	444.97	RAB3C	11	61	0.4	0.5716050390351726	0.3288135593220339	0.4443604637968903
ENST00000282878.RAB3C	HLtapInd2	0.5	1	TAPIND	Tapirus indicus	Perissodactyla	Malayan Tapir	0.2	5722.04	339.956	316.863	RAB3C	11	61	0.3	0.3831192178244929	0.3288135593220339	0.4443604637968903
ENST00000282878.RAB3C	HLtapTer1	1	1	TAPTER	Tapirus terrestris	Perissodactyla	South American Tapir	0.0238095	5960.33	224.153	190.474	RAB3C	11	61	0.3	0.3831192178244929	0.3288135593220339	0.4443604637968903
ENST00000282878.RAB3C	HLtheGel1	0.00423709	0.0279417	THEGEL	Theropithecus gelada	Primates	Gelada	0	5585.56	13.6453	22.389	RAB3C	11	61	0.3	0.3831192178244929	0.3288135593220339	0.4443604637968903
ENST00000282878.RAB3C	HLtraImb1	0.0346488	0.127425	TRAIMB	Tragelaphus imberbis	Artiodactyla	Lesser Kudu	0.0526316	2455.95	63.6422	81.7624	RAB3C	11	61	0.4	0.5716050390351726	0.3288135593220339	0.4443604637968903
ENST00000282878.RAB3C	HLtraJav1	0.0547235	0.18088	TRAJAV	Tragulus javanicus	Artiodactyla	Javan Chevrotain (Mouse Deer)	0	2498.25	1.82991	1.59939	RAB3C	11	61	0.2	0.2326161962278796	0.3288135593220339	0.4443604637968903
ENST00000282878.RAB3C	HLursArc1	1	1	URSARC	Ursus arctos	Carnivora	Brown Bear	0.1	6957.18	202.121	328.986	RAB3C	11	61	0.1	0.10732563273050497	0.3288135593220339	0.4443604637968903
ENST00000282878.RAB3C	HLzalCal1	1	1	ZALCAL	Zalophus californianus	Carnivora	California Sea Lion	0.0888889	5914.62	86.9451	196.76	RAB3C	11	61	0.4	0.5716050390351726	0.3288135593220339	0.4443604637968903
ENST00000282878.RAB3C	REFERENCE	1	1	HOMSAP	Homo sapiens	Primates	Humans					RAB3C	11	61			0.3288135593220339	0.4443604637968903
ENST00000282878.RAB3C	bisBis1	1	1	BISBIS	Bison bison	Artiodactyla	American Bison	0.0547945	4678.87	486.867	777.241	RAB3C	11	61	0.3	0.3831192178244929	0.3288135593220339	0.4443604637968903
ENST00000282878.RAB3C	echTel2	0.0203765	0.0863099	ECHTEL	Echinops telfairi	Afrosoricida	Lesser hedgehog tenrec	0.0571429	2720.27	0.155031	0.142928	RAB3C	11	61	0.3	0.3831192178244929	0.3288135593220339	0.4443604637968903
ENST00000282878.RAB3C	eulMac1	0.00777339	0.0433393	EULMAC	Eulemur macaco	Primates	Black Lemur	0.125	5478.84	2.51463	2.41599	RAB3C	11	61	0.2	0.2326161962278796	0.3288135593220339	0.4443604637968903
ENST00000282878.RAB3C	gorGor6	1	1	GORGOR	Gorilla gorilla	Primates	Western Gorilla	0.05	10705	92.8652	181.056	RAB3C	11	61	0.2	0.2326161962278796	0.3288135593220339	0.4443604637968903
ENST00000282878.RAB3C	hetGla2	0.0439669	0.152137	HETGLA	Heterocephalus glaber	Rodentia	Naked Mole-rat	0.0245902	4726.02	0.0507453	0.0450049	RAB3C	11	61	0.2	0.2326161962278796	0.3288135593220339	0.4443604637968903
ENST00000282878.RAB3C	jacJac1	0.00108052	0.0100799	JACJAC	Jaculus jaculus	Rodentia	Lesser Egyptian Jerboa	0.0833333	900.424	0.0618153	0.0635834	RAB3C	11	61	0.2	0.2326161962278796	0.3288135593220339	0.4443604637968903
ENST00000282878.RAB3C	micMur3	1	1	MICMUR	Microcebus murinus	Primates	Gray Mouse Lemur	0.142857	2773.3	0.0844424	0.0767749	RAB3C	11	61	0.2	0.2326161962278796	0.3288135593220339	0.4443604637968903
ENST00000282878.RAB3C	panTro6	1	1	PANTRO	Pan troglodytes	Primates	Chimpanzee	0.0243902	10519.6	56.1709	63.7315	RAB3C	11	61	0.1	0.10732563273050497	0.3288135593220339	0.4443604637968903
ENST00000282878.RAB3C	ursMar1	1	1	URSMAR	Ursus maritimus	Carnivora	Polar Bear	0.0454545	7678.25	259.359	430.162	RAB3C	11	61	0.1	0.10732563273050497	0.3288135593220339	0.4443604637968903
ENST00000261263.RAB21	HLaciJub2	1	1	ACIJUB	Acinonyx jubatus	Carnivora	Cheetah	0.0355556	3533.86	39.9062	45.194	RAB21	14	61	0.3	0.3831192178244929	0.32333333333333336	0.3790073239079991
ENST00000261263.RAB21	HLaepMel1	0.00593274	0.0356417	AEPMEL	Aepyceros melampus	Artiodactyla	Impala	0.0573248	2465.89	42.3738	53.9257	RAB21	14	61	0.3	0.3831192178244929	0.32333333333333336	0.3790073239079991
ENST00000261263.RAB21	HLailFul2	1	1	AILFUL	Ailurus fulgens	Carnivora	Red Panda	0.0707071	3580.26	5.92164	6.02914	RAB21	14	61	0.2	0.2326161962278796	0.32333333333333336	0.3790073239079991
ENST00000261263.RAB21	HLalcAlc1	0.0444926	0.153507	ALCALC	Alces alces	Artiodactyla	Moose	0	2103.78	292.792	397.025	RAB21	14	61	0.1	0.10732563273050497	0.32333333333333336	0.3790073239079991
ENST00000261263.RAB21	HLammLer1	0.0758574	0.235497	AMMLER	Ammotragus lervia	Artiodactyla	Barbary Sheep	0.0403226	3157.15	55.4358	79.4344	RAB21	14	61	0.1	0.10732563273050497	0.32333333333333336	0.3790073239079991
ENST00000261263.RAB21	HLantAme1	1	1	ANTAME	Antilocapra americana	Artiodactyla	Pronghorn	0.03125	2057.88	41.013	45.8113	RAB21	14	61	0.4	0.5716050390351726	0.32333333333333336	0.3790073239079991
ENST00000261263.RAB21	HLantMar1	1.74655728883977e-05	0.000437798	ANTMAR	Antidorcas marsupialis	Artiodactyla	Springbok	0.0060241	1728.06	28.9549	30.747	RAB21	14	61	0.1	0.10732563273050497	0.32333333333333336	0.3790073239079991
ENST00000261263.RAB21	HLateGeo1	1	1	ATEGEO	Ateles geoffroyi	Primates	Geoffroy's Spider Monkey	0.16129	8757.3	7.94246	7.88453	RAB21	14	61	0.9		0.32333333333333336	0.3790073239079991
ENST00000261263.RAB21	HLcteGun1	1.95234560723678e-06	7.15103332883239e-05	CTEGUN	Ctenodactylus gundi	Rodentia	Common Gundi	0.0357143	1222.44	0.287806	0.273916	RAB21	14	61	0.3	0.3831192178244929	0.32333333333333336	0.3790073239079991
ENST00000261263.RAB21	HLdesRot2	0.5	1	DESROT	Desmodus rotundus	Chiroptera	Common Vampire Bat	0.0769231	3650.27	0.0340454	0.0280179	RAB21	14	61	0.3	0.3831192178244929	0.32333333333333336	0.3790073239079991
ENST00000261263.RAB21	HLdolPat1	2.76477834387778e-06	9.71269715600187e-05	DOLPAT	Dolichotis patagonum	Rodentia	Patagonian Mara	0.0103093	1834.76	7.58286	7.67676	RAB21	14	61	0.4	0.5716050390351726	0.32333333333333336	0.3790073239079991
ENST00000261263.RAB21	HLeidHel2	0.00105759	0.00991486	EIDHEL	Eidolon helvum	Chiroptera	Straw-colored Fruit Bat	0.142857	5507.59	0.289044	0.307871	RAB21	14	61	0.2	0.2326161962278796	0.32333333333333336	0.3790073239079991
ENST00000261263.RAB21	HLeryPat1	0.0845651	0.258371	ERYPAT	Erythrocebus patas	Primates	Patas Monkey	0.0666667	4237.94	8.06267	12.9097	RAB21	14	61	0.8		0.32333333333333336	0.3790073239079991
ENST00000261263.RAB21	HLeudTho1	1	1	EUDTHO	Eudorcas thomsonii	Artiodactyla	Thomson's Gazelle	0.038961	2162.64	18.6295	22.3168	RAB21	14	61	0.1	0.10732563273050497	0.32333333333333336	0.3790073239079991
ENST00000261263.RAB21	HLgirCam1	1	1	GIRCAM	Giraffa camelopardalis	Artiodactyla	Giraffe	0.0122699	4568.44	758.188	1065.01	RAB21	14	61	0.4	0.5716050390351726	0.32333333333333336	0.3790073239079991
ENST00000261263.RAB21	HLhelPar1	1	1	HELPAR	Helogale parvula	Carnivora	Dwarf Mongoose	0	3156.57	0.448303	0.408509	RAB21	14	61	0.3	0.3831192178244929	0.32333333333333336	0.3790073239079991
ENST00000261263.RAB21	HLhipAmp3	0.00361529	0.0247748	HIPAMP	Hippopotamus amphibius	Artiodactyla	Hippopotamus	0	11385	1413.51	1585.4	RAB21	14	61	0.3	0.3831192178244929	0.32333333333333336	0.3790073239079991
ENST00000261263.RAB21	HLhipNig1	1	1	HIPNIG	Hippotragus niger	Artiodactyla	Sable Antelope	0.0140845	2838.43	187.538	213.563	RAB21	14	61	0.4	0.5716050390351726	0.32333333333333336	0.3790073239079991
ENST00000261263.RAB21	HLhydHyd1	1	1	HYDHYD	Hydrochoerus hydrochaeris	Rodentia	Capybara	0.0921053	1913.9	50.0684	48.8773	RAB21	14	61	0.4	0.5716050390351726	0.32333333333333336	0.3790073239079991
ENST00000261263.RAB21	HLkobLecLec1	1	1	KOBLEC	Kobus leche	Artiodactyla	Lechwe	0.00806452	3275.13	71.402	95.234	RAB21	14	61	0.4	0.5716050390351726	0.32333333333333336	0.3790073239079991
ENST00000261263.RAB21	HLlemCat1	1	1	LEMCAT	Lemur catta	Primates	Ring-tailed Lemur	0.0701754	5396.88	2.77732	2.9527	RAB21	14	61	0.2	0.2326161962278796	0.32333333333333336	0.3790073239079991
ENST00000261263.RAB21	HLlitWal1	1	1	LITWAL	Litocranius walleri	Artiodactyla	Gerenuk	0.0357143	1757.56	23.8813	27.3249	RAB21	14	61	0.1	0.10732563273050497	0.32333333333333336	0.3790073239079991
ENST00000261263.RAB21	HLlutLut1	0.0317863	0.119769	LUTLUT	Lutra lutra	Carnivora	Eurasian Otter	0	3164.1	5.68837	7.63884	RAB21	14	61	0.3	0.3831192178244929	0.32333333333333336	0.3790073239079991
ENST00000261263.RAB21	HLmacFas6	1	1	MACFAS	Macaca fascicularis	Primates	Long-tailed Macaque (Crab-eating Macaque)	0.0357143	4822.26	7.74283	6.14246	RAB21	14	61	0.2	0.2326161962278796	0.32333333333333336	0.3790073239079991
ENST00000261263.RAB21	HLmunMun1	1	1	MUNMUN	Mungos mungo	Carnivora	Banded Mongoose	0.0681818	2962.1	1.64991	1.54335	RAB21	14	61	0.1	0.10732563273050497	0.32333333333333336	0.3790073239079991
ENST00000261263.RAB21	HLneoNeb1	1	1	NEONEB	Neofelis nebulosa	Carnivora	Clouded Leopard	0.26087	4215.39	14.351	21.434	RAB21	14	61	0.3	0.3831192178244929	0.32333333333333336	0.3790073239079991
ENST00000261263.RAB21	HLoryGaz1	1	1	ORYGAZ	Oryx gazella	Artiodactyla	Gemsbok	0	3094.84	165.901	162.822	RAB21	14	61	0.3	0.3831192178244929	0.32333333333333336	0.3790073239079991
ENST00000261263.RAB21	HLpanLeo1	1	1	PANLEO	Panthera leo	Carnivora	Lion	0.127451	4678.41	135.623	188.265	RAB21	14	61	0.3	0.3831192178244929	0.32333333333333336	0.3790073239079991
ENST00000261263.RAB21	HLpanOnc2	1	1	PANONC	Panthera onca	Carnivora	Jaguar	0.243902	5659.18	50.7091	63.4982	RAB21	14	61	0.3	0.3831192178244929	0.32333333333333336	0.3790073239079991
ENST00000261263.RAB21	HLphoVit1	0.5	1	PHOVIT	Phoca vitulina	Carnivora	Harbor Seal	0	6787.47	62.2475	84.7499	RAB21	14	61	0.3	0.3831192178244929	0.32333333333333336	0.3790073239079991
ENST00000261263.RAB21	HLpitPit1	1.02651681599397e-09	1.10233908081171e-07	PITPIT	Pithecia pithecia	Primates	White-faced Saki	0	5126.24	1.78302	2.14445	RAB21	14	61	0.1	0.10732563273050497	0.32333333333333336	0.3790073239079991
ENST00000261263.RAB21	HLproCap3	0.000434121	0.00521276	PROCAP	Procavia capensis	Hyracoidea	Rock Hyrax	0.0649351	1839.65	3.22701	3.45441	RAB21	14	61	0.2	0.2326161962278796	0.32333333333333336	0.3790073239079991
ENST00000261263.RAB21	HLproLot1	0.203688	0.567133	PROLOT	Procyon lotor	Carnivora	Raccoon	0.2	3894.25	5.91166	7.45704	RAB21	14	61	0.3	0.3831192178244929	0.32333333333333336	0.3790073239079991
ENST00000261263.RAB21	HLpteVam2	6.80289158339065e-13	1.83678072751548e-10	PTEVAM	Pteropus vampyrus	Chiroptera	Large Flying Fox	0.166667	5213.51	1.10581	1.20056	RAB21	14	61	0.1	0.10732563273050497	0.32333333333333336	0.3790073239079991
ENST00000261263.RAB21	HLpumCon1	1	1	PUMCON	Puma concolor	Carnivora	Cougar (Puma/Mountain Lion)	0.117647	4386.41	43.3804	58.504	RAB21	14	61	0.3	0.3831192178244929	0.32333333333333336	0.3790073239079991
ENST00000261263.RAB21	HLpygNem1	1	1	PYGNEM	Pygathrix nemaeus	Primates	Red-shanked Douc	0	4313.66	10.8832	13.1062	RAB21	14	61	0.8		0.32333333333333336	0.3790073239079991
ENST00000261263.RAB21	HLranTar1	1	1	RANTAR	Rangifer tarandus	Artiodactyla	Reindeer (Caribou)	0.0344828	2735.58	86.7677	128.079	RAB21	14	61	0.1	0.10732563273050497	0.32333333333333336	0.3790073239079991
ENST00000261263.RAB21	HLrouAeg4	1	1	ROUAEG	Rousettus aegyptiacus	Chiroptera	Egyptian Fruit Bat	0.125	3516.46	0.123107	0.147397	RAB21	14	61	0.3	0.3831192178244929	0.32333333333333336	0.3790073239079991
ENST00000261263.RAB21	HLrouLes1	1	1	ROULES	Rousettus leschenaultii	Chiroptera	Leschenault's Rousette	0	2073.84	0.0803809	0.101807	RAB21	14	61	0.3	0.3831192178244929	0.32333333333333336	0.3790073239079991
ENST00000261263.RAB21	HLsagImp1	1	1	SAGIMP	Saguinus imperator	Primates	Emperor Tamarin	0.0208333	2758.02	0.57082	0.587434	RAB21	14	61	0.6	1.2070784343255752	0.32333333333333336	0.3790073239079991
ENST00000261263.RAB21	HLsaiBol1	0.211258	0.585966	SAIBOL	Saimiri boliviensis	Primates	Bolivian Squirrel Monkey	0.0196078	4289.56	0.777604	1.09309	RAB21	14	61	0.3	0.3831192178244929	0.32333333333333336	0.3790073239079991
ENST00000261263.RAB21	HLsciVul1	1.0919935522602e-05	0.000293163	SCIVUL	Sciurus vulgaris	Rodentia	Eurasian Red Squirrel	0.0379747	1387.36	0.385777	0.332731	RAB21	14	61	0.2	0.2326161962278796	0.32333333333333336	0.3790073239079991
ENST00000261263.RAB21	HLsurSur2	1	1	SURSUR	Suricata suricatta	Carnivora	Meerkat	0.0774818	2851.01	1.03039	1.05194	RAB21	14	61	0.3	0.3831192178244929	0.32333333333333336	0.3790073239079991
ENST00000261263.RAB21	HLsynCaf1	1	1	SYNCAF	Syncerus caffer	Artiodactyla	African Buffalo	0	5026.79	438.186	444.97	RAB21	14	61	0.8		0.32333333333333336	0.3790073239079991
ENST00000261263.RAB21	HLtapInd2	1	1	TAPIND	Tapirus indicus	Perissodactyla	Malayan Tapir	0.2	5722.04	339.956	316.863	RAB21	14	61	0.1	0.10732563273050497	0.32333333333333336	0.3790073239079991
ENST00000261263.RAB21	HLtapTer1	0.0340484	0.125933	TAPTER	Tapirus terrestris	Perissodactyla	South American Tapir	0.0238095	5960.33	224.153	190.474	RAB21	14	61	0.3	0.3831192178244929	0.32333333333333336	0.3790073239079991
ENST00000261263.RAB21	HLtheGel1	1	1	THEGEL	Theropithecus gelada	Primates	Gelada	0	5585.56	13.6453	22.389	RAB21	14	61	0.4	0.5716050390351726	0.32333333333333336	0.3790073239079991
ENST00000261263.RAB21	HLtraImb1	1	1	TRAIMB	Tragelaphus imberbis	Artiodactyla	Lesser Kudu	0.0526316	2455.95	63.6422	81.7624	RAB21	14	61	0.4	0.5716050390351726	0.32333333333333336	0.3790073239079991
ENST00000261263.RAB21	HLtraJav1	0.000433357	0.00521276	TRAJAV	Tragulus javanicus	Artiodactyla	Javan Chevrotain (Mouse Deer)	0	2498.25	1.82991	1.59939	RAB21	14	61	0.5	0.8239592165010822	0.32333333333333336	0.3790073239079991
ENST00000261263.RAB21	HLursArc1	1	1	URSARC	Ursus arctos	Carnivora	Brown Bear	0.1	6957.18	202.121	328.986	RAB21	14	61	0.2	0.2326161962278796	0.32333333333333336	0.3790073239079991
ENST00000261263.RAB21	HLzalCal1	1	1	ZALCAL	Zalophus californianus	Carnivora	California Sea Lion	0.0888889	5914.62	86.9451	196.76	RAB21	14	61	0.3	0.3831192178244929	0.32333333333333336	0.3790073239079991
ENST00000261263.RAB21	REFERENCE	1	1	HOMSAP	Homo sapiens	Primates	Humans					RAB21	14	61			0.32333333333333336	0.3790073239079991
ENST00000261263.RAB21	bisBis1	1	1	BISBIS	Bison bison	Artiodactyla	American Bison	0.0547945	4678.87	486.867	777.241	RAB21	14	61	0.4	0.5716050390351726	0.32333333333333336	0.3790073239079991
ENST00000261263.RAB21	echTel2	0.000355692	0.0044877	ECHTEL	Echinops telfairi	Afrosoricida	Lesser hedgehog tenrec	0.0571429	2720.27	0.155031	0.142928	RAB21	14	61	0.3	0.3831192178244929	0.32333333333333336	0.3790073239079991
ENST00000261263.RAB21	eulMac1	1	1	EULMAC	Eulemur macaco	Primates	Black Lemur	0.125	5478.84	2.51463	2.41599	RAB21	14	61	0.2	0.2326161962278796	0.32333333333333336	0.3790073239079991
ENST00000261263.RAB21	gorGor6	1	1	GORGOR	Gorilla gorilla	Primates	Western Gorilla	0.05	10705	92.8652	181.056	RAB21	14	61	0.8		0.32333333333333336	0.3790073239079991
ENST00000261263.RAB21	hetGla2	0.0686278	0.217046	HETGLA	Heterocephalus glaber	Rodentia	Naked Mole-rat	0.0245902	4726.02	0.0507453	0.0450049	RAB21	14	61	0.4	0.5716050390351726	0.32333333333333336	0.3790073239079991
ENST00000261263.RAB21	jacJac1	0.000963201	0.00926401	JACJAC	Jaculus jaculus	Rodentia	Lesser Egyptian Jerboa	0.0833333	900.424	0.0618153	0.0635834	RAB21	14	61	0.1	0.10732563273050497	0.32333333333333336	0.3790073239079991
ENST00000261263.RAB21	micMur3	0.00113017	0.010359	MICMUR	Microcebus murinus	Primates	Gray Mouse Lemur	0.142857	2773.3	0.0844424	0.0767749	RAB21	14	61	0.2	0.2326161962278796	0.32333333333333336	0.3790073239079991
ENST00000261263.RAB21	panTro6	1	1	PANTRO	Pan troglodytes	Primates	Chimpanzee	0.0243902	10519.6	56.1709	63.7315	RAB21	14	61	0.6	1.2070784343255752	0.32333333333333336	0.3790073239079991
ENST00000261263.RAB21	ursMar1	1	1	URSMAR	Ursus maritimus	Carnivora	Polar Bear	0.0454545	7678.25	259.359	430.162	RAB21	14	61	0.4	0.5716050390351726	0.32333333333333336	0.3790073239079991
ENST00000527633.RAB30	HLaciJub2	1	1	ACIJUB	Acinonyx jubatus	Carnivora	Cheetah	0.0355556	3533.86	39.9062	45.194	RAB30	7	61	0.1	0.10732563273050497	0.3192982456140351	0.39251648519479865
ENST00000527633.RAB30	HLaepMel1	1	1	AEPMEL	Aepyceros melampus	Artiodactyla	Impala	0.0573248	2465.89	42.3738	53.9257	RAB30	7	61	0.4	0.5716050390351726	0.3192982456140351	0.39251648519479865
ENST00000527633.RAB30	HLailFul2	0.0648192	0.20736	AILFUL	Ailurus fulgens	Carnivora	Red Panda	0.0707071	3580.26	5.92164	6.02914	RAB30	7	61	0.4	0.5716050390351726	0.3192982456140351	0.39251648519479865
ENST00000527633.RAB30	HLalcAlc1	0.00913175	0.0486718	ALCALC	Alces alces	Artiodactyla	Moose	0	2103.78	292.792	397.025	RAB30	7	61	0.4	0.5716050390351726	0.3192982456140351	0.39251648519479865
ENST00000527633.RAB30	HLammLer1	1	1	AMMLER	Ammotragus lervia	Artiodactyla	Barbary Sheep	0.0403226	3157.15	55.4358	79.4344	RAB30	7	61	0.4	0.5716050390351726	0.3192982456140351	0.39251648519479865
ENST00000527633.RAB30	HLantAme1	1	1	ANTAME	Antilocapra americana	Artiodactyla	Pronghorn	0.03125	2057.88	41.013	45.8113	RAB30	7	61	0.4	0.5716050390351726	0.3192982456140351	0.39251648519479865
ENST00000527633.RAB30	HLantMar1	0.5	1	ANTMAR	Antidorcas marsupialis	Artiodactyla	Springbok	0.0060241	1728.06	28.9549	30.747	RAB30	7	61	0.4	0.5716050390351726	0.3192982456140351	0.39251648519479865
ENST00000527633.RAB30	HLateGeo1	1	1	ATEGEO	Ateles geoffroyi	Primates	Geoffroy's Spider Monkey	0.16129	8757.3	7.94246	7.88453	RAB30	7	61	0.4	0.5716050390351726	0.3192982456140351	0.39251648519479865
ENST00000527633.RAB30	HLcteGun1	0.00250786	0.0186846	CTEGUN	Ctenodactylus gundi	Rodentia	Common Gundi	0.0357143	1222.44	0.287806	0.273916	RAB30	7	61	0.3	0.3831192178244929	0.3192982456140351	0.39251648519479865
ENST00000527633.RAB30	HLdesRot2	0.0908684	0.274347	DESROT	Desmodus rotundus	Chiroptera	Common Vampire Bat	0.0769231	3650.27	0.0340454	0.0280179	RAB30	7	61	0.3	0.3831192178244929	0.3192982456140351	0.39251648519479865
ENST00000527633.RAB30	HLdolPat1	1	1	DOLPAT	Dolichotis patagonum	Rodentia	Patagonian Mara	0.0103093	1834.76	7.58286	7.67676	RAB30	7	61	0.4	0.5716050390351726	0.3192982456140351	0.39251648519479865
ENST00000527633.RAB30	HLeidHel2	0.00136996	0.0118881	EIDHEL	Eidolon helvum	Chiroptera	Straw-colored Fruit Bat	0.142857	5507.59	0.289044	0.307871	RAB30	7	61	0.3	0.3831192178244929	0.3192982456140351	0.39251648519479865
ENST00000527633.RAB30	HLeryPat1	1	1	ERYPAT	Erythrocebus patas	Primates	Patas Monkey	0.0666667	4237.94	8.06267	12.9097	RAB30	7	61	0.3	0.3831192178244929	0.3192982456140351	0.39251648519479865
ENST00000527633.RAB30	HLeudTho1	1	1	EUDTHO	Eudorcas thomsonii	Artiodactyla	Thomson's Gazelle	0.038961	2162.64	18.6295	22.3168	RAB30	7	61	0.3	0.3831192178244929	0.3192982456140351	0.39251648519479865
ENST00000527633.RAB30	HLgirCam1	0.00935714	0.0495934	GIRCAM	Giraffa camelopardalis	Artiodactyla	Giraffe	0.0122699	4568.44	758.188	1065.01	RAB30	7	61	0.3	0.3831192178244929	0.3192982456140351	0.39251648519479865
ENST00000527633.RAB30	HLhelPar1	6.35994499736947e-06	0.000187232	HELPAR	Helogale parvula	Carnivora	Dwarf Mongoose	0	3156.57	0.448303	0.408509	RAB30	7	61	0.2	0.2326161962278796	0.3192982456140351	0.39251648519479865
ENST00000527633.RAB30	HLhipAmp3	1	1	HIPAMP	Hippopotamus amphibius	Artiodactyla	Hippopotamus	0	11385	1413.51	1585.4	RAB30	7	61	0.2	0.2326161962278796	0.3192982456140351	0.39251648519479865
ENST00000527633.RAB30	HLhipNig1	1	1	HIPNIG	Hippotragus niger	Artiodactyla	Sable Antelope	0.0140845	2838.43	187.538	213.563	RAB30	7	61	0.2	0.2326161962278796	0.3192982456140351	0.39251648519479865
ENST00000527633.RAB30	HLhydHyd1	1	1	HYDHYD	Hydrochoerus hydrochaeris	Rodentia	Capybara	0.0921053	1913.9	50.0684	48.8773	RAB30	7	61	0.2	0.2326161962278796	0.3192982456140351	0.39251648519479865
ENST00000527633.RAB30	HLkobLecLec1	1	1	KOBLEC	Kobus leche	Artiodactyla	Lechwe	0.00806452	3275.13	71.402	95.234	RAB30	7	61	0.2	0.2326161962278796	0.3192982456140351	0.39251648519479865
ENST00000527633.RAB30	HLlemCat1	1	1	LEMCAT	Lemur catta	Primates	Ring-tailed Lemur	0.0701754	5396.88	2.77732	2.9527	RAB30	7	61	0.2	0.2326161962278796	0.3192982456140351	0.39251648519479865
ENST00000527633.RAB30	HLlitWal1	1	1	LITWAL	Litocranius walleri	Artiodactyla	Gerenuk	0.0357143	1757.56	23.8813	27.3249	RAB30	7	61	0.2	0.2326161962278796	0.3192982456140351	0.39251648519479865
ENST00000527633.RAB30	HLlutLut1	0.049808	0.167922	LUTLUT	Lutra lutra	Carnivora	Eurasian Otter	0	3164.1	5.68837	7.63884	RAB30	7	61	0.2	0.2326161962278796	0.3192982456140351	0.39251648519479865
ENST00000527633.RAB30	HLmacFas6	1	1	MACFAS	Macaca fascicularis	Primates	Long-tailed Macaque (Crab-eating Macaque)	0.0357143	4822.26	7.74283	6.14246	RAB30	7	61	0.2	0.2326161962278796	0.3192982456140351	0.39251648519479865
ENST00000527633.RAB30	HLmunMun1	1	1	MUNMUN	Mungos mungo	Carnivora	Banded Mongoose	0.0681818	2962.1	1.64991	1.54335	RAB30	7	61	0.2	0.2326161962278796	0.3192982456140351	0.39251648519479865
ENST00000527633.RAB30	HLneoNeb1	1	1	NEONEB	Neofelis nebulosa	Carnivora	Clouded Leopard	0.26087	4215.39	14.351	21.434	RAB30	7	61	0.1	0.10732563273050497	0.3192982456140351	0.39251648519479865
ENST00000527633.RAB30	HLoryGaz1	1	1	ORYGAZ	Oryx gazella	Artiodactyla	Gemsbok	0	3094.84	165.901	162.822	RAB30	7	61	0.1	0.10732563273050497	0.3192982456140351	0.39251648519479865
ENST00000527633.RAB30	HLpanLeo1	1	1	PANLEO	Panthera leo	Carnivora	Lion	0.127451	4678.41	135.623	188.265	RAB30	7	61	0.1	0.10732563273050497	0.3192982456140351	0.39251648519479865
ENST00000527633.RAB30	HLpanOnc2	1	1	PANONC	Panthera onca	Carnivora	Jaguar	0.243902	5659.18	50.7091	63.4982	RAB30	7	61	0.1	0.10732563273050497	0.3192982456140351	0.39251648519479865
ENST00000527633.RAB30	HLphoVit1	0.00842741	0.0455601	PHOVIT	Phoca vitulina	Carnivora	Harbor Seal	0	6787.47	62.2475	84.7499	RAB30	7	61	0.1	0.10732563273050497	0.3192982456140351	0.39251648519479865
ENST00000527633.RAB30	HLpitPit1	1	1	PITPIT	Pithecia pithecia	Primates	White-faced Saki	0	5126.24	1.78302	2.14445	RAB30	7	61	0.1	0.10732563273050497	0.3192982456140351	0.39251648519479865
ENST00000527633.RAB30	HLproCap3	0.0165039	0.0746672	PROCAP	Procavia capensis	Hyracoidea	Rock Hyrax	0.0649351	1839.65	3.22701	3.45441	RAB30	7	61	0.9		0.3192982456140351	0.39251648519479865
ENST00000527633.RAB30	HLproLot1	0.0366982	0.132822	PROLOT	Procyon lotor	Carnivora	Raccoon	0.2	3894.25	5.91166	7.45704	RAB30	7	61			0.3192982456140351	0.39251648519479865
ENST00000527633.RAB30	HLpteVam2	1	1	PTEVAM	Pteropus vampyrus	Chiroptera	Large Flying Fox	0.166667	5213.51	1.10581	1.20056	RAB30	7	61	0.8		0.3192982456140351	0.39251648519479865
ENST00000527633.RAB30	HLpumCon1	1	1	PUMCON	Puma concolor	Carnivora	Cougar (Puma/Mountain Lion)	0.117647	4386.41	43.3804	58.504	RAB30	7	61	0.8		0.3192982456140351	0.39251648519479865
ENST00000527633.RAB30	HLpygNem1	1	1	PYGNEM	Pygathrix nemaeus	Primates	Red-shanked Douc	0	4313.66	10.8832	13.1062	RAB30	7	61	0.8		0.3192982456140351	0.39251648519479865
ENST00000527633.RAB30	HLranTar1	1	1	RANTAR	Rangifer tarandus	Artiodactyla	Reindeer (Caribou)	0.0344828	2735.58	86.7677	128.079	RAB30	7	61			0.3192982456140351	0.39251648519479865
ENST00000527633.RAB30	HLrouAeg4	0.5	1	ROUAEG	Rousettus aegyptiacus	Chiroptera	Egyptian Fruit Bat	0.125	3516.46	0.123107	0.147397	RAB30	7	61	0.6	1.2070784343255752	0.3192982456140351	0.39251648519479865
ENST00000527633.RAB30	HLrouLes1	1	1	ROULES	Rousettus leschenaultii	Chiroptera	Leschenault's Rousette	0	2073.84	0.0803809	0.101807	RAB30	7	61	0.6	1.2070784343255752	0.3192982456140351	0.39251648519479865
ENST00000527633.RAB30	HLsagImp1	0.0294421	0.11347	SAGIMP	Saguinus imperator	Primates	Emperor Tamarin	0.0208333	2758.02	0.57082	0.587434	RAB30	7	61	0.6	1.2070784343255752	0.3192982456140351	0.39251648519479865
ENST00000527633.RAB30	HLsaiBol1	0.5	1	SAIBOL	Saimiri boliviensis	Primates	Bolivian Squirrel Monkey	0.0196078	4289.56	0.777604	1.09309	RAB30	7	61			0.3192982456140351	0.39251648519479865
ENST00000527633.RAB30	HLsciVul1	0.0657897	0.209684	SCIVUL	Sciurus vulgaris	Rodentia	Eurasian Red Squirrel	0.0379747	1387.36	0.385777	0.332731	RAB30	7	61	0.5	0.8239592165010822	0.3192982456140351	0.39251648519479865
ENST00000527633.RAB30	HLsurSur2	1	1	SURSUR	Suricata suricatta	Carnivora	Meerkat	0.0774818	2851.01	1.03039	1.05194	RAB30	7	61	0.4	0.5716050390351726	0.3192982456140351	0.39251648519479865
ENST00000527633.RAB30	HLsynCaf1	1	1	SYNCAF	Syncerus caffer	Artiodactyla	African Buffalo	0	5026.79	438.186	444.97	RAB30	7	61	0.4	0.5716050390351726	0.3192982456140351	0.39251648519479865
ENST00000527633.RAB30	HLtapInd2	1	1	TAPIND	Tapirus indicus	Perissodactyla	Malayan Tapir	0.2	5722.04	339.956	316.863	RAB30	7	61	0.4	0.5716050390351726	0.3192982456140351	0.39251648519479865
ENST00000527633.RAB30	HLtapTer1	0.285357	0.769193	TAPTER	Tapirus terrestris	Perissodactyla	South American Tapir	0.0238095	5960.33	224.153	190.474	RAB30	7	61	0.3	0.3831192178244929	0.3192982456140351	0.39251648519479865
ENST00000527633.RAB30	HLtheGel1	1	1	THEGEL	Theropithecus gelada	Primates	Gelada	0	5585.56	13.6453	22.389	RAB30	7	61	0.3	0.3831192178244929	0.3192982456140351	0.39251648519479865
ENST00000527633.RAB30	HLtraImb1	0.0143917	0.0679681	TRAIMB	Tragelaphus imberbis	Artiodactyla	Lesser Kudu	0.0526316	2455.95	63.6422	81.7624	RAB30	7	61	0.3	0.3831192178244929	0.3192982456140351	0.39251648519479865
ENST00000527633.RAB30	HLtraJav1	0.00162446	0.0134424	TRAJAV	Tragulus javanicus	Artiodactyla	Javan Chevrotain (Mouse Deer)	0	2498.25	1.82991	1.59939	RAB30	7	61	0.2	0.2326161962278796	0.3192982456140351	0.39251648519479865
ENST00000527633.RAB30	HLursArc1	1	1	URSARC	Ursus arctos	Carnivora	Brown Bear	0.1	6957.18	202.121	328.986	RAB30	7	61	0.1	0.10732563273050497	0.3192982456140351	0.39251648519479865
ENST00000527633.RAB30	HLzalCal1	0.0178624	0.0784288	ZALCAL	Zalophus californianus	Carnivora	California Sea Lion	0.0888889	5914.62	86.9451	196.76	RAB30	7	61	0.4	0.5716050390351726	0.3192982456140351	0.39251648519479865
ENST00000527633.RAB30	REFERENCE	1	1	HOMSAP	Homo sapiens	Primates	Humans					RAB30	7	61			0.3192982456140351	0.39251648519479865
ENST00000527633.RAB30	bisBis1	1	1	BISBIS	Bison bison	Artiodactyla	American Bison	0.0547945	4678.87	486.867	777.241	RAB30	7	61	0.4	0.5716050390351726	0.3192982456140351	0.39251648519479865
ENST00000527633.RAB30	echTel2	0.0157893	0.0724317	ECHTEL	Echinops telfairi	Afrosoricida	Lesser hedgehog tenrec	0.0571429	2720.27	0.155031	0.142928	RAB30	7	61	0.3	0.3831192178244929	0.3192982456140351	0.39251648519479865
ENST00000527633.RAB30	eulMac1	1	1	EULMAC	Eulemur macaco	Primates	Black Lemur	0.125	5478.84	2.51463	2.41599	RAB30	7	61	0.3	0.3831192178244929	0.3192982456140351	0.39251648519479865
ENST00000527633.RAB30	gorGor6	1	1	GORGOR	Gorilla gorilla	Primates	Western Gorilla	0.05	10705	92.8652	181.056	RAB30	7	61	0.3	0.3831192178244929	0.3192982456140351	0.39251648519479865
ENST00000527633.RAB30	hetGla2	0.0621616	0.200419	HETGLA	Heterocephalus glaber	Rodentia	Naked Mole-rat	0.0245902	4726.02	0.0507453	0.0450049	RAB30	7	61	0.2	0.2326161962278796	0.3192982456140351	0.39251648519479865
ENST00000527633.RAB30	jacJac1	0.125381	0.363673	JACJAC	Jaculus jaculus	Rodentia	Lesser Egyptian Jerboa	0.0833333	900.424	0.0618153	0.0635834	RAB30	7	61	0.2	0.2326161962278796	0.3192982456140351	0.39251648519479865
ENST00000527633.RAB30	micMur3	1	1	MICMUR	Microcebus murinus	Primates	Gray Mouse Lemur	0.142857	2773.3	0.0844424	0.0767749	RAB30	7	61	0.2	0.2326161962278796	0.3192982456140351	0.39251648519479865
ENST00000527633.RAB30	panTro6	1	1	PANTRO	Pan troglodytes	Primates	Chimpanzee	0.0243902	10519.6	56.1709	63.7315	RAB30	7	61	0.1	0.10732563273050497	0.3192982456140351	0.39251648519479865
ENST00000527633.RAB30	ursMar1	1	1	URSMAR	Ursus maritimus	Carnivora	Polar Bear	0.0454545	7678.25	259.359	430.162	RAB30	7	61	0.1	0.10732563273050497	0.3192982456140351	0.39251648519479865
ENST00000397762.RAB2B	HLaciJub2	1	1	ACIJUB	Acinonyx jubatus	Carnivora	Cheetah	0.0355556	3533.86	39.9062	45.194	RAB2B	9	58	0.1	0.10732563273050497	0.30892857142857144	0.4811766469864089
ENST00000397762.RAB2B	HLaepMel1	1	1	AEPMEL	Aepyceros melampus	Artiodactyla	Impala	0.0573248	2465.89	42.3738	53.9257	RAB2B	9	58	0.4	0.5716050390351726	0.30892857142857144	0.4811766469864089
ENST00000397762.RAB2B	HLailFul2	0.000923377	0.00894966	AILFUL	Ailurus fulgens	Carnivora	Red Panda	0.0707071	3580.26	5.92164	6.02914	RAB2B	9	58	0.4	0.5716050390351726	0.30892857142857144	0.4811766469864089
ENST00000397762.RAB2B	HLalcAlc1	1	1	ALCALC	Alces alces	Artiodactyla	Moose	0	2103.78	292.792	397.025	RAB2B	9	58	0.4	0.5716050390351726	0.30892857142857144	0.4811766469864089
ENST00000397762.RAB2B	HLammLer1	1	1	AMMLER	Ammotragus lervia	Artiodactyla	Barbary Sheep	0.0403226	3157.15	55.4358	79.4344	RAB2B	9	58	0.4	0.5716050390351726	0.30892857142857144	0.4811766469864089
ENST00000397762.RAB2B	HLantAme1	2.43925613485629e-07	1.30971423149954e-05	ANTAME	Antilocapra americana	Artiodactyla	Pronghorn	0.03125	2057.88	41.013	45.8113	RAB2B	9	58	0.4	0.5716050390351726	0.30892857142857144	0.4811766469864089
ENST00000397762.RAB2B	HLantMar1	1	1	ANTMAR	Antidorcas marsupialis	Artiodactyla	Springbok	0.0060241	1728.06	28.9549	30.747	RAB2B	9	58	0.4	0.5716050390351726	0.30892857142857144	0.4811766469864089
ENST00000397762.RAB2B	HLateGeo1	1	1	ATEGEO	Ateles geoffroyi	Primates	Geoffroy's Spider Monkey	0.16129	8757.3	7.94246	7.88453	RAB2B	9	58			0.30892857142857144	0.4811766469864089
ENST00000397762.RAB2B	HLcapIbe1	0.00582226	0.0351119	CAPIBE	Capra ibex	Artiodactyla	Alpine Ibex	0	2727.22	37.3595	73.9619	RAB2B	9	58	0.3	0.3831192178244929	0.30892857142857144	0.4811766469864089
ENST00000397762.RAB2B	HLcteGun1	0.304165	0.81681	CTEGUN	Ctenodactylus gundi	Rodentia	Common Gundi	0.0357143	1222.44	0.287806	0.273916	RAB2B	9	58	0.3	0.3831192178244929	0.30892857142857144	0.4811766469864089
ENST00000397762.RAB2B	HLdesRot2	0.00291192	0.0209101	DESROT	Desmodus rotundus	Chiroptera	Common Vampire Bat	0.0769231	3650.27	0.0340454	0.0280179	RAB2B	9	58	0.3	0.3831192178244929	0.30892857142857144	0.4811766469864089
ENST00000397762.RAB2B	HLdolPat1	0.0354144	0.1293	DOLPAT	Dolichotis patagonum	Rodentia	Patagonian Mara	0.0103093	1834.76	7.58286	7.67676	RAB2B	9	58	0.3	0.3831192178244929	0.30892857142857144	0.4811766469864089
ENST00000397762.RAB2B	HLeidHel2	0.0107258	0.0549487	EIDHEL	Eidolon helvum	Chiroptera	Straw-colored Fruit Bat	0.142857	5507.59	0.289044	0.307871	RAB2B	9	58	0.4	0.5716050390351726	0.30892857142857144	0.4811766469864089
ENST00000397762.RAB2B	HLeudTho1	1	1	EUDTHO	Eudorcas thomsonii	Artiodactyla	Thomson's Gazelle	0.038961	2162.64	18.6295	22.3168	RAB2B	9	58	0.3	0.3831192178244929	0.30892857142857144	0.4811766469864089
ENST00000397762.RAB2B	HLgirCam1	0.0259216	0.103883	GIRCAM	Giraffa camelopardalis	Artiodactyla	Giraffe	0.0122699	4568.44	758.188	1065.01	RAB2B	9	58	0.2	0.2326161962278796	0.30892857142857144	0.4811766469864089
ENST00000397762.RAB2B	HLhelPar1	1	1	HELPAR	Helogale parvula	Carnivora	Dwarf Mongoose	0	3156.57	0.448303	0.408509	RAB2B	9	58	0.2	0.2326161962278796	0.30892857142857144	0.4811766469864089
ENST00000397762.RAB2B	HLhipAmp3	1	1	HIPAMP	Hippopotamus amphibius	Artiodactyla	Hippopotamus	0	11385	1413.51	1585.4	RAB2B	9	58	0.2	0.2326161962278796	0.30892857142857144	0.4811766469864089
ENST00000397762.RAB2B	HLhipNig1	1	1	HIPNIG	Hippotragus niger	Artiodactyla	Sable Antelope	0.0140845	2838.43	187.538	213.563	RAB2B	9	58	0.2	0.2326161962278796	0.30892857142857144	0.4811766469864089
ENST00000397762.RAB2B	HLhydHyd1	0.0200631	0.0854038	HYDHYD	Hydrochoerus hydrochaeris	Rodentia	Capybara	0.0921053	1913.9	50.0684	48.8773	RAB2B	9	58	0.2	0.2326161962278796	0.30892857142857144	0.4811766469864089
ENST00000397762.RAB2B	HLkobLecLec1	1	1	KOBLEC	Kobus leche	Artiodactyla	Lechwe	0.00806452	3275.13	71.402	95.234	RAB2B	9	58	0.2	0.2326161962278796	0.30892857142857144	0.4811766469864089
ENST00000397762.RAB2B	HLlemCat1	1	1	LEMCAT	Lemur catta	Primates	Ring-tailed Lemur	0.0701754	5396.88	2.77732	2.9527	RAB2B	9	58	0.2	0.2326161962278796	0.30892857142857144	0.4811766469864089
ENST00000397762.RAB2B	HLlitWal1	1	1	LITWAL	Litocranius walleri	Artiodactyla	Gerenuk	0.0357143	1757.56	23.8813	27.3249	RAB2B	9	58	0.2	0.2326161962278796	0.30892857142857144	0.4811766469864089
ENST00000397762.RAB2B	HLlutLut1	0.0288798	0.111988	LUTLUT	Lutra lutra	Carnivora	Eurasian Otter	0	3164.1	5.68837	7.63884	RAB2B	9	58	0.2	0.2326161962278796	0.30892857142857144	0.4811766469864089
ENST00000397762.RAB2B	HLmacFas6	1	1	MACFAS	Macaca fascicularis	Primates	Long-tailed Macaque (Crab-eating Macaque)	0.0357143	4822.26	7.74283	6.14246	RAB2B	9	58	0.2	0.2326161962278796	0.30892857142857144	0.4811766469864089
ENST00000397762.RAB2B	HLmunMun1	0.0295824	0.113825	MUNMUN	Mungos mungo	Carnivora	Banded Mongoose	0.0681818	2962.1	1.64991	1.54335	RAB2B	9	58	0.1	0.10732563273050497	0.30892857142857144	0.4811766469864089
ENST00000397762.RAB2B	HLneoNeb1	1	1	NEONEB	Neofelis nebulosa	Carnivora	Clouded Leopard	0.26087	4215.39	14.351	21.434	RAB2B	9	58	0.1	0.10732563273050497	0.30892857142857144	0.4811766469864089
ENST00000397762.RAB2B	HLoryGaz1	1	1	ORYGAZ	Oryx gazella	Artiodactyla	Gemsbok	0	3094.84	165.901	162.822	RAB2B	9	58	0.1	0.10732563273050497	0.30892857142857144	0.4811766469864089
ENST00000397762.RAB2B	HLpanLeo1	0.0261963	0.104542	PANLEO	Panthera leo	Carnivora	Lion	0.127451	4678.41	135.623	188.265	RAB2B	9	58	0.1	0.10732563273050497	0.30892857142857144	0.4811766469864089
ENST00000397762.RAB2B	HLpanOnc2	1	1	PANONC	Panthera onca	Carnivora	Jaguar	0.243902	5659.18	50.7091	63.4982	RAB2B	9	58	0.1	0.10732563273050497	0.30892857142857144	0.4811766469864089
ENST00000397762.RAB2B	HLphoVit1	0.0108995	0.0555013	PHOVIT	Phoca vitulina	Carnivora	Harbor Seal	0	6787.47	62.2475	84.7499	RAB2B	9	58	0.1	0.10732563273050497	0.30892857142857144	0.4811766469864089
ENST00000397762.RAB2B	HLpitPit1	4.59268728309481e-05	0.000933353	PITPIT	Pithecia pithecia	Primates	White-faced Saki	0	5126.24	1.78302	2.14445	RAB2B	9	58	0.4	0.5716050390351726	0.30892857142857144	0.4811766469864089
ENST00000397762.RAB2B	HLproLot1	0.00236352	0.0178254	PROLOT	Procyon lotor	Carnivora	Raccoon	0.2	3894.25	5.91166	7.45704	RAB2B	9	58	0.9		0.30892857142857144	0.4811766469864089
ENST00000397762.RAB2B	HLpteVam2	1	1	PTEVAM	Pteropus vampyrus	Chiroptera	Large Flying Fox	0.166667	5213.51	1.10581	1.20056	RAB2B	9	58	0.7	2.0310376508266565	0.30892857142857144	0.4811766469864089
ENST00000397762.RAB2B	HLpumCon1	1	1	PUMCON	Puma concolor	Carnivora	Cougar (Puma/Mountain Lion)	0.117647	4386.41	43.3804	58.504	RAB2B	9	58	0.7	2.0310376508266565	0.30892857142857144	0.4811766469864089
ENST00000397762.RAB2B	HLpygNem1	1	1	PYGNEM	Pygathrix nemaeus	Primates	Red-shanked Douc	0	4313.66	10.8832	13.1062	RAB2B	9	58	0.7	2.0310376508266565	0.30892857142857144	0.4811766469864089
ENST00000397762.RAB2B	HLranTar1	1	1	RANTAR	Rangifer tarandus	Artiodactyla	Reindeer (Caribou)	0.0344828	2735.58	86.7677	128.079	RAB2B	9	58	0.7	2.0310376508266565	0.30892857142857144	0.4811766469864089
ENST00000397762.RAB2B	HLrouAeg4	1	1	ROUAEG	Rousettus aegyptiacus	Chiroptera	Egyptian Fruit Bat	0.125	3516.46	0.123107	0.147397	RAB2B	9	58	0.6	1.2070784343255752	0.30892857142857144	0.4811766469864089
ENST00000397762.RAB2B	HLrouLes1	1	1	ROULES	Rousettus leschenaultii	Chiroptera	Leschenault's Rousette	0	2073.84	0.0803809	0.101807	RAB2B	9	58	0.5	0.8239592165010822	0.30892857142857144	0.4811766469864089
ENST00000397762.RAB2B	HLsagImp1	1	1	SAGIMP	Saguinus imperator	Primates	Emperor Tamarin	0.0208333	2758.02	0.57082	0.587434	RAB2B	9	58	0.4	0.5716050390351726	0.30892857142857144	0.4811766469864089
ENST00000397762.RAB2B	HLsaiBol1	0.5	1	SAIBOL	Saimiri boliviensis	Primates	Bolivian Squirrel Monkey	0.0196078	4289.56	0.777604	1.09309	RAB2B	9	58	0.4	0.5716050390351726	0.30892857142857144	0.4811766469864089
ENST00000397762.RAB2B	HLsciVul1	0.00644201	0.037906	SCIVUL	Sciurus vulgaris	Rodentia	Eurasian Red Squirrel	0.0379747	1387.36	0.385777	0.332731	RAB2B	9	58	0.5	0.8239592165010822	0.30892857142857144	0.4811766469864089
ENST00000397762.RAB2B	HLsurSur2	1	1	SURSUR	Suricata suricatta	Carnivora	Meerkat	0.0774818	2851.01	1.03039	1.05194	RAB2B	9	58	0.4	0.5716050390351726	0.30892857142857144	0.4811766469864089
ENST00000397762.RAB2B	HLsynCaf1	1	1	SYNCAF	Syncerus caffer	Artiodactyla	African Buffalo	0	5026.79	438.186	444.97	RAB2B	9	58	0.3	0.3831192178244929	0.30892857142857144	0.4811766469864089
ENST00000397762.RAB2B	HLtapInd2	1	1	TAPIND	Tapirus indicus	Perissodactyla	Malayan Tapir	0.2	5722.04	339.956	316.863	RAB2B	9	58	0.3	0.3831192178244929	0.30892857142857144	0.4811766469864089
ENST00000397762.RAB2B	HLtapTer1	0.5	1	TAPTER	Tapirus terrestris	Perissodactyla	South American Tapir	0.0238095	5960.33	224.153	190.474	RAB2B	9	58	0.3	0.3831192178244929	0.30892857142857144	0.4811766469864089
ENST00000397762.RAB2B	HLtheGel1	1	1	THEGEL	Theropithecus gelada	Primates	Gelada	0	5585.56	13.6453	22.389	RAB2B	9	58	0.2	0.2326161962278796	0.30892857142857144	0.4811766469864089
ENST00000397762.RAB2B	HLtraImb1	0.00772462	0.0431684	TRAIMB	Tragelaphus imberbis	Artiodactyla	Lesser Kudu	0.0526316	2455.95	63.6422	81.7624	RAB2B	9	58	0.2	0.2326161962278796	0.30892857142857144	0.4811766469864089
ENST00000397762.RAB2B	HLtraJav1	0.000661992	0.00709277	TRAJAV	Tragulus javanicus	Artiodactyla	Javan Chevrotain (Mouse Deer)	0	2498.25	1.82991	1.59939	RAB2B	9	58	0.2	0.2326161962278796	0.30892857142857144	0.4811766469864089
ENST00000397762.RAB2B	HLursArc1	1	1	URSARC	Ursus arctos	Carnivora	Brown Bear	0.1	6957.18	202.121	328.986	RAB2B	9	58	0.1	0.10732563273050497	0.30892857142857144	0.4811766469864089
ENST00000397762.RAB2B	HLzalCal1	1	1	ZALCAL	Zalophus californianus	Carnivora	California Sea Lion	0.0888889	5914.62	86.9451	196.76	RAB2B	9	58	0.4	0.5716050390351726	0.30892857142857144	0.4811766469864089
ENST00000397762.RAB2B	REFERENCE	1	1	HOMSAP	Homo sapiens	Primates	Humans					RAB2B	9	58			0.30892857142857144	0.4811766469864089
ENST00000397762.RAB2B	bisBis1	0.00995351	0.0521657	BISBIS	Bison bison	Artiodactyla	American Bison	0.0547945	4678.87	486.867	777.241	RAB2B	9	58	0.3	0.3831192178244929	0.30892857142857144	0.4811766469864089
ENST00000397762.RAB2B	eulMac1	0.207426	0.576693	EULMAC	Eulemur macaco	Primates	Black Lemur	0.125	5478.84	2.51463	2.41599	RAB2B	9	58	0.3	0.3831192178244929	0.30892857142857144	0.4811766469864089
ENST00000397762.RAB2B	gorGor6	1	1	GORGOR	Gorilla gorilla	Primates	Western Gorilla	0.05	10705	92.8652	181.056	RAB2B	9	58	0.2	0.2326161962278796	0.30892857142857144	0.4811766469864089
ENST00000397762.RAB2B	hetGla2	0.0396701	0.140933	HETGLA	Heterocephalus glaber	Rodentia	Naked Mole-rat	0.0245902	4726.02	0.0507453	0.0450049	RAB2B	9	58	0.2	0.2326161962278796	0.30892857142857144	0.4811766469864089
ENST00000397762.RAB2B	micMur3	0.0264172	0.105024	MICMUR	Microcebus murinus	Primates	Gray Mouse Lemur	0.142857	2773.3	0.0844424	0.0767749	RAB2B	9	58	0.2	0.2326161962278796	0.30892857142857144	0.4811766469864089
ENST00000397762.RAB2B	panTro6	1	1	PANTRO	Pan troglodytes	Primates	Chimpanzee	0.0243902	10519.6	56.1709	63.7315	RAB2B	9	58	0.1	0.10732563273050497	0.30892857142857144	0.4811766469864089
ENST00000397762.RAB2B	ursMar1	1	1	URSMAR	Ursus maritimus	Carnivora	Polar Bear	0.0454545	7678.25	259.359	430.162	RAB2B	9	58	0.1	0.10732563273050497	0.30892857142857144	0.4811766469864089
ENST00000369454.RAB39B	HLaciJub2	1	1	ACIJUB	Acinonyx jubatus	Carnivora	Cheetah	0.0355556	3533.86	39.9062	45.194	RAB39B	8	61	0.1	0.10732563273050497	0.31551724137931036	0.45514172025082156
ENST00000369454.RAB39B	HLaepMel1	0.00140221	0.0120496	AEPMEL	Aepyceros melampus	Artiodactyla	Impala	0.0573248	2465.89	42.3738	53.9257	RAB39B	8	61	0.3	0.3831192178244929	0.31551724137931036	0.45514172025082156
ENST00000369454.RAB39B	HLailFul2	0.5	1	AILFUL	Ailurus fulgens	Carnivora	Red Panda	0.0707071	3580.26	5.92164	6.02914	RAB39B	8	61	0.3	0.3831192178244929	0.31551724137931036	0.45514172025082156
ENST00000369454.RAB39B	HLalcAlc1	0.0371868	0.134231	ALCALC	Alces alces	Artiodactyla	Moose	0	2103.78	292.792	397.025	RAB39B	8	61	0.4	0.5716050390351726	0.31551724137931036	0.45514172025082156
ENST00000369454.RAB39B	HLammLer1	1	1	AMMLER	Ammotragus lervia	Artiodactyla	Barbary Sheep	0.0403226	3157.15	55.4358	79.4344	RAB39B	8	61	0.4	0.5716050390351726	0.31551724137931036	0.45514172025082156
ENST00000369454.RAB39B	HLantAme1	1	1	ANTAME	Antilocapra americana	Artiodactyla	Pronghorn	0.03125	2057.88	41.013	45.8113	RAB39B	8	61	0.3	0.3831192178244929	0.31551724137931036	0.45514172025082156
ENST00000369454.RAB39B	HLantMar1	1	1	ANTMAR	Antidorcas marsupialis	Artiodactyla	Springbok	0.0060241	1728.06	28.9549	30.747	RAB39B	8	61	0.4	0.5716050390351726	0.31551724137931036	0.45514172025082156
ENST00000369454.RAB39B	HLateGeo1	1	1	ATEGEO	Ateles geoffroyi	Primates	Geoffroy's Spider Monkey	0.16129	8757.3	7.94246	7.88453	RAB39B	8	61	0.3	0.3831192178244929	0.31551724137931036	0.45514172025082156
ENST00000369454.RAB39B	HLcapIbe1	1	1	CAPIBE	Capra ibex	Artiodactyla	Alpine Ibex	0	2727.22	37.3595	73.9619	RAB39B	8	61	0.3	0.3831192178244929	0.31551724137931036	0.45514172025082156
ENST00000369454.RAB39B	HLcteGun1	0.127625	0.369163	CTEGUN	Ctenodactylus gundi	Rodentia	Common Gundi	0.0357143	1222.44	0.287806	0.273916	RAB39B	8	61	0.3	0.3831192178244929	0.31551724137931036	0.45514172025082156
ENST00000369454.RAB39B	HLdesRot2	0.0517846	0.17341	DESROT	Desmodus rotundus	Chiroptera	Common Vampire Bat	0.0769231	3650.27	0.0340454	0.0280179	RAB39B	8	61	0.3	0.3831192178244929	0.31551724137931036	0.45514172025082156
ENST00000369454.RAB39B	HLdolPat1	1	1	DOLPAT	Dolichotis patagonum	Rodentia	Patagonian Mara	0.0103093	1834.76	7.58286	7.67676	RAB39B	8	61	0.3	0.3831192178244929	0.31551724137931036	0.45514172025082156
ENST00000369454.RAB39B	HLeidHel2	1	1	EIDHEL	Eidolon helvum	Chiroptera	Straw-colored Fruit Bat	0.142857	5507.59	0.289044	0.307871	RAB39B	8	61	0.3	0.3831192178244929	0.31551724137931036	0.45514172025082156
ENST00000369454.RAB39B	HLeryPat1	1	1	ERYPAT	Erythrocebus patas	Primates	Patas Monkey	0.0666667	4237.94	8.06267	12.9097	RAB39B	8	61	0.2	0.2326161962278796	0.31551724137931036	0.45514172025082156
ENST00000369454.RAB39B	HLeudTho1	1	1	EUDTHO	Eudorcas thomsonii	Artiodactyla	Thomson's Gazelle	0.038961	2162.64	18.6295	22.3168	RAB39B	8	61	0.2	0.2326161962278796	0.31551724137931036	0.45514172025082156
ENST00000369454.RAB39B	HLgirCam1	1	1	GIRCAM	Giraffa camelopardalis	Artiodactyla	Giraffe	0.0122699	4568.44	758.188	1065.01	RAB39B	8	61	0.2	0.2326161962278796	0.31551724137931036	0.45514172025082156
ENST00000369454.RAB39B	HLhelPar1	1	1	HELPAR	Helogale parvula	Carnivora	Dwarf Mongoose	0	3156.57	0.448303	0.408509	RAB39B	8	61	0.2	0.2326161962278796	0.31551724137931036	0.45514172025082156
ENST00000369454.RAB39B	HLhipAmp3	1	1	HIPAMP	Hippopotamus amphibius	Artiodactyla	Hippopotamus	0	11385	1413.51	1585.4	RAB39B	8	61	0.2	0.2326161962278796	0.31551724137931036	0.45514172025082156
ENST00000369454.RAB39B	HLhipNig1	1	1	HIPNIG	Hippotragus niger	Artiodactyla	Sable Antelope	0.0140845	2838.43	187.538	213.563	RAB39B	8	61			0.31551724137931036	0.45514172025082156
ENST00000369454.RAB39B	HLhydHyd1	1	1	HYDHYD	Hydrochoerus hydrochaeris	Rodentia	Capybara	0.0921053	1913.9	50.0684	48.8773	RAB39B	8	61	0.2	0.2326161962278796	0.31551724137931036	0.45514172025082156
ENST00000369454.RAB39B	HLkobLecLec1	1	1	KOBLEC	Kobus leche	Artiodactyla	Lechwe	0.00806452	3275.13	71.402	95.234	RAB39B	8	61	0.2	0.2326161962278796	0.31551724137931036	0.45514172025082156
ENST00000369454.RAB39B	HLlemCat1	1	1	LEMCAT	Lemur catta	Primates	Ring-tailed Lemur	0.0701754	5396.88	2.77732	2.9527	RAB39B	8	61	0.2	0.2326161962278796	0.31551724137931036	0.45514172025082156
ENST00000369454.RAB39B	HLlitWal1	1	1	LITWAL	Litocranius walleri	Artiodactyla	Gerenuk	0.0357143	1757.56	23.8813	27.3249	RAB39B	8	61	0.2	0.2326161962278796	0.31551724137931036	0.45514172025082156
ENST00000369454.RAB39B	HLlutLut1	0.0506467	0.170264	LUTLUT	Lutra lutra	Carnivora	Eurasian Otter	0	3164.1	5.68837	7.63884	RAB39B	8	61	0.2	0.2326161962278796	0.31551724137931036	0.45514172025082156
ENST00000369454.RAB39B	HLmacFas6	1	1	MACFAS	Macaca fascicularis	Primates	Long-tailed Macaque (Crab-eating Macaque)	0.0357143	4822.26	7.74283	6.14246	RAB39B	8	61	0.2	0.2326161962278796	0.31551724137931036	0.45514172025082156
ENST00000369454.RAB39B	HLmunMun1	1	1	MUNMUN	Mungos mungo	Carnivora	Banded Mongoose	0.0681818	2962.1	1.64991	1.54335	RAB39B	8	61	0.1	0.10732563273050497	0.31551724137931036	0.45514172025082156
ENST00000369454.RAB39B	HLneoNeb1	1	1	NEONEB	Neofelis nebulosa	Carnivora	Clouded Leopard	0.26087	4215.39	14.351	21.434	RAB39B	8	61	0.1	0.10732563273050497	0.31551724137931036	0.45514172025082156
ENST00000369454.RAB39B	HLoryGaz1	1	1	ORYGAZ	Oryx gazella	Artiodactyla	Gemsbok	0	3094.84	165.901	162.822	RAB39B	8	61	0.1	0.10732563273050497	0.31551724137931036	0.45514172025082156
ENST00000369454.RAB39B	HLpanLeo1	1	1	PANLEO	Panthera leo	Carnivora	Lion	0.127451	4678.41	135.623	188.265	RAB39B	8	61	0.1	0.10732563273050497	0.31551724137931036	0.45514172025082156
ENST00000369454.RAB39B	HLpanOnc2	1	1	PANONC	Panthera onca	Carnivora	Jaguar	0.243902	5659.18	50.7091	63.4982	RAB39B	8	61	0.1	0.10732563273050497	0.31551724137931036	0.45514172025082156
ENST00000369454.RAB39B	HLphoVit1	0.000138616	0.00224302	PHOVIT	Phoca vitulina	Carnivora	Harbor Seal	0	6787.47	62.2475	84.7499	RAB39B	8	61	0.1	0.10732563273050497	0.31551724137931036	0.45514172025082156
ENST00000369454.RAB39B	HLpitPit1	0.00102296	0.00969607	PITPIT	Pithecia pithecia	Primates	White-faced Saki	0	5126.24	1.78302	2.14445	RAB39B	8	61	0.9		0.31551724137931036	0.45514172025082156
ENST00000369454.RAB39B	HLproCap3	0.00255446	0.0189479	PROCAP	Procavia capensis	Hyracoidea	Rock Hyrax	0.0649351	1839.65	3.22701	3.45441	RAB39B	8	61	0.8		0.31551724137931036	0.45514172025082156
ENST00000369454.RAB39B	HLproLot1	1	1	PROLOT	Procyon lotor	Carnivora	Raccoon	0.2	3894.25	5.91166	7.45704	RAB39B	8	61	0.8		0.31551724137931036	0.45514172025082156
ENST00000369454.RAB39B	HLpteVam2	1	1	PTEVAM	Pteropus vampyrus	Chiroptera	Large Flying Fox	0.166667	5213.51	1.10581	1.20056	RAB39B	8	61			0.31551724137931036	0.45514172025082156
ENST00000369454.RAB39B	HLpumCon1	0.000175784	0.00265361	PUMCON	Puma concolor	Carnivora	Cougar (Puma/Mountain Lion)	0.117647	4386.41	43.3804	58.504	RAB39B	8	61	0.7	2.0310376508266565	0.31551724137931036	0.45514172025082156
ENST00000369454.RAB39B	HLpygNem1	1	1	PYGNEM	Pygathrix nemaeus	Primates	Red-shanked Douc	0	4313.66	10.8832	13.1062	RAB39B	8	61	0.7	2.0310376508266565	0.31551724137931036	0.45514172025082156
ENST00000369454.RAB39B	HLranTar1	1	1	RANTAR	Rangifer tarandus	Artiodactyla	Reindeer (Caribou)	0.0344828	2735.58	86.7677	128.079	RAB39B	8	61	0.7	2.0310376508266565	0.31551724137931036	0.45514172025082156
ENST00000369454.RAB39B	HLrouAeg4	1	1	ROUAEG	Rousettus aegyptiacus	Chiroptera	Egyptian Fruit Bat	0.125	3516.46	0.123107	0.147397	RAB39B	8	61	0.6	1.2070784343255752	0.31551724137931036	0.45514172025082156
ENST00000369454.RAB39B	HLrouLes1	1	1	ROULES	Rousettus leschenaultii	Chiroptera	Leschenault's Rousette	0	2073.84	0.0803809	0.101807	RAB39B	8	61	0.6	1.2070784343255752	0.31551724137931036	0.45514172025082156
ENST00000369454.RAB39B	HLsagImp1	0.309032	0.82894	SAGIMP	Saguinus imperator	Primates	Emperor Tamarin	0.0208333	2758.02	0.57082	0.587434	RAB39B	8	61	0.6	1.2070784343255752	0.31551724137931036	0.45514172025082156
ENST00000369454.RAB39B	HLsaiBol1	1	1	SAIBOL	Saimiri boliviensis	Primates	Bolivian Squirrel Monkey	0.0196078	4289.56	0.777604	1.09309	RAB39B	8	61	0.5	0.8239592165010822	0.31551724137931036	0.45514172025082156
ENST00000369454.RAB39B	HLsciVul1	0.00469467	0.029835	SCIVUL	Sciurus vulgaris	Rodentia	Eurasian Red Squirrel	0.0379747	1387.36	0.385777	0.332731	RAB39B	8	61	0.5	0.8239592165010822	0.31551724137931036	0.45514172025082156
ENST00000369454.RAB39B	HLsurSur2	0.00745598	0.0420651	SURSUR	Suricata suricatta	Carnivora	Meerkat	0.0774818	2851.01	1.03039	1.05194	RAB39B	8	61	0.4	0.5716050390351726	0.31551724137931036	0.45514172025082156
ENST00000369454.RAB39B	HLsynCaf1	1	1	SYNCAF	Syncerus caffer	Artiodactyla	African Buffalo	0	5026.79	438.186	444.97	RAB39B	8	61	0.4	0.5716050390351726	0.31551724137931036	0.45514172025082156
ENST00000369454.RAB39B	HLtapInd2	1	1	TAPIND	Tapirus indicus	Perissodactyla	Malayan Tapir	0.2	5722.04	339.956	316.863	RAB39B	8	61	0.3	0.3831192178244929	0.31551724137931036	0.45514172025082156
ENST00000369454.RAB39B	HLtapTer1	1	1	TAPTER	Tapirus terrestris	Perissodactyla	South American Tapir	0.0238095	5960.33	224.153	190.474	RAB39B	8	61	0.3	0.3831192178244929	0.31551724137931036	0.45514172025082156
ENST00000369454.RAB39B	HLtheGel1	1	1	THEGEL	Theropithecus gelada	Primates	Gelada	0	5585.56	13.6453	22.389	RAB39B	8	61	0.3	0.3831192178244929	0.31551724137931036	0.45514172025082156
ENST00000369454.RAB39B	HLtraImb1	0.0257767	0.103567	TRAIMB	Tragelaphus imberbis	Artiodactyla	Lesser Kudu	0.0526316	2455.95	63.6422	81.7624	RAB39B	8	61	0.2	0.2326161962278796	0.31551724137931036	0.45514172025082156
ENST00000369454.RAB39B	HLtraJav1	0.0192614	0.0827928	TRAJAV	Tragulus javanicus	Artiodactyla	Javan Chevrotain (Mouse Deer)	0	2498.25	1.82991	1.59939	RAB39B	8	61	0.2	0.2326161962278796	0.31551724137931036	0.45514172025082156
ENST00000369454.RAB39B	HLursArc1	1	1	URSARC	Ursus arctos	Carnivora	Brown Bear	0.1	6957.18	202.121	328.986	RAB39B	8	61	0.1	0.10732563273050497	0.31551724137931036	0.45514172025082156
ENST00000369454.RAB39B	HLzalCal1	1	1	ZALCAL	Zalophus californianus	Carnivora	California Sea Lion	0.0888889	5914.62	86.9451	196.76	RAB39B	8	61	0.4	0.5716050390351726	0.31551724137931036	0.45514172025082156
ENST00000369454.RAB39B	REFERENCE	1	1	HOMSAP	Homo sapiens	Primates	Humans					RAB39B	8	61			0.31551724137931036	0.45514172025082156
ENST00000369454.RAB39B	echTel2	0.0694782	0.219368	ECHTEL	Echinops telfairi	Afrosoricida	Lesser hedgehog tenrec	0.0571429	2720.27	0.155031	0.142928	RAB39B	8	61	0.3	0.3831192178244929	0.31551724137931036	0.45514172025082156
ENST00000369454.RAB39B	eulMac1	1	1	EULMAC	Eulemur macaco	Primates	Black Lemur	0.125	5478.84	2.51463	2.41599	RAB39B	8	61	0.2	0.2326161962278796	0.31551724137931036	0.45514172025082156
ENST00000369454.RAB39B	gorGor6	1	1	GORGOR	Gorilla gorilla	Primates	Western Gorilla	0.05	10705	92.8652	181.056	RAB39B	8	61	0.2	0.2326161962278796	0.31551724137931036	0.45514172025082156
ENST00000369454.RAB39B	hetGla2	0.5	1	HETGLA	Heterocephalus glaber	Rodentia	Naked Mole-rat	0.0245902	4726.02	0.0507453	0.0450049	RAB39B	8	61	0.2	0.2326161962278796	0.31551724137931036	0.45514172025082156
ENST00000369454.RAB39B	jacJac1	0.000763936	0.00783843	JACJAC	Jaculus jaculus	Rodentia	Lesser Egyptian Jerboa	0.0833333	900.424	0.0618153	0.0635834	RAB39B	8	61	0.2	0.2326161962278796	0.31551724137931036	0.45514172025082156
ENST00000369454.RAB39B	micMur3	0.0307637	0.116989	MICMUR	Microcebus murinus	Primates	Gray Mouse Lemur	0.142857	2773.3	0.0844424	0.0767749	RAB39B	8	61	0.2	0.2326161962278796	0.31551724137931036	0.45514172025082156
ENST00000369454.RAB39B	panTro6	1	1	PANTRO	Pan troglodytes	Primates	Chimpanzee	0.0243902	10519.6	56.1709	63.7315	RAB39B	8	61	0.1	0.10732563273050497	0.31551724137931036	0.45514172025082156
ENST00000369454.RAB39B	ursMar1	1	1	URSMAR	Ursus maritimus	Carnivora	Polar Bear	0.0454545	7678.25	259.359	430.162	RAB39B	8	61	0.1	0.10732563273050497	0.31551724137931036	0.45514172025082156
ENST00000464506.RAB9A	HLaciJub2	1	1	ACIJUB	Acinonyx jubatus	Carnivora	Cheetah	0.0355556	3533.86	39.9062	45.194	RAB9A	9	59	0	0	0.15263157894736842	0.12861460174874143
ENST00000464506.RAB9A	HLaepMel1	0.0013531	0.011796	AEPMEL	Aepyceros melampus	Artiodactyla	Impala	0.0573248	2465.89	42.3738	53.9257	RAB9A	9	59	0	0	0.15263157894736842	0.12861460174874143
ENST00000464506.RAB9A	HLailFul2	0.5	1	AILFUL	Ailurus fulgens	Carnivora	Red Panda	0.0707071	3580.26	5.92164	6.02914	RAB9A	9	59	0	0	0.15263157894736842	0.12861460174874143
ENST00000464506.RAB9A	HLalcAlc1	0.5	1	ALCALC	Alces alces	Artiodactyla	Moose	0	2103.78	292.792	397.025	RAB9A	9	59	0	0	0.15263157894736842	0.12861460174874143
ENST00000464506.RAB9A	HLammLer1	0.0285576	0.111012	AMMLER	Ammotragus lervia	Artiodactyla	Barbary Sheep	0.0403226	3157.15	55.4358	79.4344	RAB9A	9	59	0	0	0.15263157894736842	0.12861460174874143
ENST00000464506.RAB9A	HLantAme1	1	1	ANTAME	Antilocapra americana	Artiodactyla	Pronghorn	0.03125	2057.88	41.013	45.8113	RAB9A	9	59	0	0	0.15263157894736842	0.12861460174874143
ENST00000464506.RAB9A	HLantMar1	1	1	ANTMAR	Antidorcas marsupialis	Artiodactyla	Springbok	0.0060241	1728.06	28.9549	30.747	RAB9A	9	59	0	0	0.15263157894736842	0.12861460174874143
ENST00000464506.RAB9A	HLateGeo1	1	1	ATEGEO	Ateles geoffroyi	Primates	Geoffroy's Spider Monkey	0.16129	8757.3	7.94246	7.88453	RAB9A	9	59	0.9		0.15263157894736842	0.12861460174874143
ENST00000464506.RAB9A	HLcteGun1	0.0628187	0.202221	CTEGUN	Ctenodactylus gundi	Rodentia	Common Gundi	0.0357143	1222.44	0.287806	0.273916	RAB9A	9	59	0	0	0.15263157894736842	0.12861460174874143
ENST00000464506.RAB9A	HLdesRot2	0.106183	0.31416	DESROT	Desmodus rotundus	Chiroptera	Common Vampire Bat	0.0769231	3650.27	0.0340454	0.0280179	RAB9A	9	59	0	0	0.15263157894736842	0.12861460174874143
ENST00000464506.RAB9A	HLdolPat1	0.0428863	0.149288	DOLPAT	Dolichotis patagonum	Rodentia	Patagonian Mara	0.0103093	1834.76	7.58286	7.67676	RAB9A	9	59	0	0	0.15263157894736842	0.12861460174874143
ENST00000464506.RAB9A	HLeidHel2	0.5	1	EIDHEL	Eidolon helvum	Chiroptera	Straw-colored Fruit Bat	0.142857	5507.59	0.289044	0.307871	RAB9A	9	59	0.1	0.10732563273050497	0.15263157894736842	0.12861460174874143
ENST00000464506.RAB9A	HLeryPat1	1	1	ERYPAT	Erythrocebus patas	Primates	Patas Monkey	0.0666667	4237.94	8.06267	12.9097	RAB9A	9	59	0.1	0.10732563273050497	0.15263157894736842	0.12861460174874143
ENST00000464506.RAB9A	HLeudTho1	1	1	EUDTHO	Eudorcas thomsonii	Artiodactyla	Thomson's Gazelle	0.038961	2162.64	18.6295	22.3168	RAB9A	9	59	0	0	0.15263157894736842	0.12861460174874143
ENST00000464506.RAB9A	HLgirCam1	0.045341	0.155922	GIRCAM	Giraffa camelopardalis	Artiodactyla	Giraffe	0.0122699	4568.44	758.188	1065.01	RAB9A	9	59	0	0	0.15263157894736842	0.12861460174874143
ENST00000464506.RAB9A	HLhelPar1	1	1	HELPAR	Helogale parvula	Carnivora	Dwarf Mongoose	0	3156.57	0.448303	0.408509	RAB9A	9	59	0	0	0.15263157894736842	0.12861460174874143
ENST00000464506.RAB9A	HLhipAmp3	0.208622	0.579676	HIPAMP	Hippopotamus amphibius	Artiodactyla	Hippopotamus	0	11385	1413.51	1585.4	RAB9A	9	59	0.2	0.2326161962278796	0.15263157894736842	0.12861460174874143
ENST00000464506.RAB9A	HLhipNig1	1	1	HIPNIG	Hippotragus niger	Artiodactyla	Sable Antelope	0.0140845	2838.43	187.538	213.563	RAB9A	9	59	0	0	0.15263157894736842	0.12861460174874143
ENST00000464506.RAB9A	HLhydHyd1	1	1	HYDHYD	Hydrochoerus hydrochaeris	Rodentia	Capybara	0.0921053	1913.9	50.0684	48.8773	RAB9A	9	59	0	0	0.15263157894736842	0.12861460174874143
ENST00000464506.RAB9A	HLkobLecLec1	1	1	KOBLEC	Kobus leche	Artiodactyla	Lechwe	0.00806452	3275.13	71.402	95.234	RAB9A	9	59	0	0	0.15263157894736842	0.12861460174874143
ENST00000464506.RAB9A	HLlemCat1	0.5	1	LEMCAT	Lemur catta	Primates	Ring-tailed Lemur	0.0701754	5396.88	2.77732	2.9527	RAB9A	9	59	0.1	0.10732563273050497	0.15263157894736842	0.12861460174874143
ENST00000464506.RAB9A	HLlitWal1	1	1	LITWAL	Litocranius walleri	Artiodactyla	Gerenuk	0.0357143	1757.56	23.8813	27.3249	RAB9A	9	59	0	0	0.15263157894736842	0.12861460174874143
ENST00000464506.RAB9A	HLlutLut1	0.0230559	0.094812	LUTLUT	Lutra lutra	Carnivora	Eurasian Otter	0	3164.1	5.68837	7.63884	RAB9A	9	59	0.7	2.0310376508266565	0.15263157894736842	0.12861460174874143
ENST00000464506.RAB9A	HLmacFas6	1	1	MACFAS	Macaca fascicularis	Primates	Long-tailed Macaque (Crab-eating Macaque)	0.0357143	4822.26	7.74283	6.14246	RAB9A	9	59	0.1	0.10732563273050497	0.15263157894736842	0.12861460174874143
ENST00000464506.RAB9A	HLmunMun1	1	1	MUNMUN	Mungos mungo	Carnivora	Banded Mongoose	0.0681818	2962.1	1.64991	1.54335	RAB9A	9	59	0	0	0.15263157894736842	0.12861460174874143
ENST00000464506.RAB9A	HLneoNeb1	9.062008976545853e-09	8.03490367588824e-07	NEONEB	Neofelis nebulosa	Carnivora	Clouded Leopard	0.26087	4215.39	14.351	21.434	RAB9A	9	59	0.9		0.15263157894736842	0.12861460174874143
ENST00000464506.RAB9A	HLoryGaz1	1	1	ORYGAZ	Oryx gazella	Artiodactyla	Gemsbok	0	3094.84	165.901	162.822	RAB9A	9	59	0	0	0.15263157894736842	0.12861460174874143
ENST00000464506.RAB9A	HLpanLeo1	1	1	PANLEO	Panthera leo	Carnivora	Lion	0.127451	4678.41	135.623	188.265	RAB9A	9	59	0.9		0.15263157894736842	0.12861460174874143
ENST00000464506.RAB9A	HLpanOnc2	1	1	PANONC	Panthera onca	Carnivora	Jaguar	0.243902	5659.18	50.7091	63.4982	RAB9A	9	59	0.9		0.15263157894736842	0.12861460174874143
ENST00000464506.RAB9A	HLphoVit1	0.0642052	0.205884	PHOVIT	Phoca vitulina	Carnivora	Harbor Seal	0	6787.47	62.2475	84.7499	RAB9A	9	59	0	0	0.15263157894736842	0.12861460174874143
ENST00000464506.RAB9A	HLpitPit1	1	1	PITPIT	Pithecia pithecia	Primates	White-faced Saki	0	5126.24	1.78302	2.14445	RAB9A	9	59	0.2	0.2326161962278796	0.15263157894736842	0.12861460174874143
ENST00000464506.RAB9A	HLproCap3	0.0170667	0.0761173	PROCAP	Procavia capensis	Hyracoidea	Rock Hyrax	0.0649351	1839.65	3.22701	3.45441	RAB9A	9	59	0.2	0.2326161962278796	0.15263157894736842	0.12861460174874143
ENST00000464506.RAB9A	HLproLot1	0.0252354	0.101825	PROLOT	Procyon lotor	Carnivora	Raccoon	0.2	3894.25	5.91166	7.45704	RAB9A	9	59	0	0	0.15263157894736842	0.12861460174874143
ENST00000464506.RAB9A	HLpteVam2	0.0350276	0.128349	PTEVAM	Pteropus vampyrus	Chiroptera	Large Flying Fox	0.166667	5213.51	1.10581	1.20056	RAB9A	9	59	0.1	0.10732563273050497	0.15263157894736842	0.12861460174874143
ENST00000464506.RAB9A	HLpumCon1	1	1	PUMCON	Puma concolor	Carnivora	Cougar (Puma/Mountain Lion)	0.117647	4386.41	43.3804	58.504	RAB9A	9	59	0.8		0.15263157894736842	0.12861460174874143
ENST00000464506.RAB9A	HLpygNem1	1	1	PYGNEM	Pygathrix nemaeus	Primates	Red-shanked Douc	0	4313.66	10.8832	13.1062	RAB9A	9	59	0.3	0.3831192178244929	0.15263157894736842	0.12861460174874143
ENST00000464506.RAB9A	HLranTar1	0.0204921	0.086761	RANTAR	Rangifer tarandus	Artiodactyla	Reindeer (Caribou)	0.0344828	2735.58	86.7677	128.079	RAB9A	9	59	0	0	0.15263157894736842	0.12861460174874143
ENST00000464506.RAB9A	HLrouAeg4	1	1	ROUAEG	Rousettus aegyptiacus	Chiroptera	Egyptian Fruit Bat	0.125	3516.46	0.123107	0.147397	RAB9A	9	59	0.1	0.10732563273050497	0.15263157894736842	0.12861460174874143
ENST00000464506.RAB9A	HLrouLes1	1	1	ROULES	Rousettus leschenaultii	Chiroptera	Leschenault's Rousette	0	2073.84	0.0803809	0.101807	RAB9A	9	59	0.1	0.10732563273050497	0.15263157894736842	0.12861460174874143
ENST00000464506.RAB9A	HLsagImp1	1	1	SAGIMP	Saguinus imperator	Primates	Emperor Tamarin	0.0208333	2758.02	0.57082	0.587434	RAB9A	9	59			0.15263157894736842	0.12861460174874143
ENST00000464506.RAB9A	HLsaiBol1	1	1	SAIBOL	Saimiri boliviensis	Primates	Bolivian Squirrel Monkey	0.0196078	4289.56	0.777604	1.09309	RAB9A	9	59	0.3	0.3831192178244929	0.15263157894736842	0.12861460174874143
ENST00000464506.RAB9A	HLsciVul1	0.0347126	0.12754	SCIVUL	Sciurus vulgaris	Rodentia	Eurasian Red Squirrel	0.0379747	1387.36	0.385777	0.332731	RAB9A	9	59	0	0	0.15263157894736842	0.12861460174874143
ENST00000464506.RAB9A	HLsurSur2	1	1	SURSUR	Suricata suricatta	Carnivora	Meerkat	0.0774818	2851.01	1.03039	1.05194	RAB9A	9	59	0	0	0.15263157894736842	0.12861460174874143
ENST00000464506.RAB9A	HLsynCaf1	1	1	SYNCAF	Syncerus caffer	Artiodactyla	African Buffalo	0	5026.79	438.186	444.97	RAB9A	9	59	0	0	0.15263157894736842	0.12861460174874143
ENST00000464506.RAB9A	HLtapInd2	0.00147855	0.0125199	TAPIND	Tapirus indicus	Perissodactyla	Malayan Tapir	0.2	5722.04	339.956	316.863	RAB9A	9	59	0	0	0.15263157894736842	0.12861460174874143
ENST00000464506.RAB9A	HLtapTer1	7.67066485929391e-06	0.000217681	TAPTER	Tapirus terrestris	Perissodactyla	South American Tapir	0.0238095	5960.33	224.153	190.474	RAB9A	9	59	0.1	0.10732563273050497	0.15263157894736842	0.12861460174874143
ENST00000464506.RAB9A	HLtheGel1	0.0150033	0.0700846	THEGEL	Theropithecus gelada	Primates	Gelada	0	5585.56	13.6453	22.389	RAB9A	9	59	0.1	0.10732563273050497	0.15263157894736842	0.12861460174874143
ENST00000464506.RAB9A	HLtraImb1	1	1	TRAIMB	Tragelaphus imberbis	Artiodactyla	Lesser Kudu	0.0526316	2455.95	63.6422	81.7624	RAB9A	9	59	0	0	0.15263157894736842	0.12861460174874143
ENST00000464506.RAB9A	HLtraJav1	0.00252243	0.0187659	TRAJAV	Tragulus javanicus	Artiodactyla	Javan Chevrotain (Mouse Deer)	0	2498.25	1.82991	1.59939	RAB9A	9	59	0	0	0.15263157894736842	0.12861460174874143
ENST00000464506.RAB9A	HLursArc1	0.240146	0.658646	URSARC	Ursus arctos	Carnivora	Brown Bear	0.1	6957.18	202.121	328.986	RAB9A	9	59	0.2	0.2326161962278796	0.15263157894736842	0.12861460174874143
ENST00000464506.RAB9A	HLzalCal1	5.570885974748311e-10	6.34275571823753e-08	ZALCAL	Zalophus californianus	Carnivora	California Sea Lion	0.0888889	5914.62	86.9451	196.76	RAB9A	9	59	0.1	0.10732563273050497	0.15263157894736842	0.12861460174874143
ENST00000464506.RAB9A	REFERENCE	1	1	HOMSAP	Homo sapiens	Primates	Humans					RAB9A	9	59			0.15263157894736842	0.12861460174874143
ENST00000464506.RAB9A	eulMac1	0.0318487	0.119908	EULMAC	Eulemur macaco	Primates	Black Lemur	0.125	5478.84	2.51463	2.41599	RAB9A	9	59	0.6	1.2070784343255752	0.15263157894736842	0.12861460174874143
ENST00000464506.RAB9A	gorGor6	1	1	GORGOR	Gorilla gorilla	Primates	Western Gorilla	0.05	10705	92.8652	181.056	RAB9A	9	59	0.1	0.10732563273050497	0.15263157894736842	0.12861460174874143
ENST00000464506.RAB9A	hetGla2	0.00488339	0.0308476	HETGLA	Heterocephalus glaber	Rodentia	Naked Mole-rat	0.0245902	4726.02	0.0507453	0.0450049	RAB9A	9	59	0	0	0.15263157894736842	0.12861460174874143
ENST00000464506.RAB9A	jacJac1	0.000303676	0.0039747	JACJAC	Jaculus jaculus	Rodentia	Lesser Egyptian Jerboa	0.0833333	900.424	0.0618153	0.0635834	RAB9A	9	59	0	0	0.15263157894736842	0.12861460174874143
ENST00000464506.RAB9A	micMur3	0.0482496	0.163896	MICMUR	Microcebus murinus	Primates	Gray Mouse Lemur	0.142857	2773.3	0.0844424	0.0767749	RAB9A	9	59	0.1	0.10732563273050497	0.15263157894736842	0.12861460174874143
ENST00000464506.RAB9A	panTro6	0.5	1	PANTRO	Pan troglodytes	Primates	Chimpanzee	0.0243902	10519.6	56.1709	63.7315	RAB9A	9	59	0.2	0.2326161962278796	0.15263157894736842	0.12861460174874143
ENST00000464506.RAB9A	ursMar1	1.28250466924218e-06	5.13545301878754e-05	URSMAR	Ursus maritimus	Carnivora	Polar Bear	0.0454545	7678.25	259.359	430.162	RAB9A	9	59	0.2	0.2326161962278796	0.15263157894736842	0.12861460174874143
ENST00000229340.RAB35	HLaciJub2	1	1	ACIJUB	Acinonyx jubatus	Carnivora	Cheetah	0.0355556	3533.86	39.9062	45.194	RAB35	1	60	0.1	0.10732563273050497	0.32105263157894737	0.4678651931335424
ENST00000229340.RAB35	HLaepMel1	0.00590429	0.035516	AEPMEL	Aepyceros melampus	Artiodactyla	Impala	0.0573248	2465.89	42.3738	53.9257	RAB35	1	60	0.4	0.5716050390351726	0.32105263157894737	0.4678651931335424
ENST00000229340.RAB35	HLailFul2	0.5	1	AILFUL	Ailurus fulgens	Carnivora	Red Panda	0.0707071	3580.26	5.92164	6.02914	RAB35	1	60	0.3	0.3831192178244929	0.32105263157894737	0.4678651931335424
ENST00000229340.RAB35	HLalcAlc1	0.5	1	ALCALC	Alces alces	Artiodactyla	Moose	0	2103.78	292.792	397.025	RAB35	1	60	0.3	0.3831192178244929	0.32105263157894737	0.4678651931335424
ENST00000229340.RAB35	HLammLer1	1	1	AMMLER	Ammotragus lervia	Artiodactyla	Barbary Sheep	0.0403226	3157.15	55.4358	79.4344	RAB35	1	60	0.3	0.3831192178244929	0.32105263157894737	0.4678651931335424
ENST00000229340.RAB35	HLantAme1	0.5	1	ANTAME	Antilocapra americana	Artiodactyla	Pronghorn	0.03125	2057.88	41.013	45.8113	RAB35	1	60	0.3	0.3831192178244929	0.32105263157894737	0.4678651931335424
ENST00000229340.RAB35	HLateGeo1	0.5	1	ATEGEO	Ateles geoffroyi	Primates	Geoffroy's Spider Monkey	0.16129	8757.3	7.94246	7.88453	RAB35	1	60	0.3	0.3831192178244929	0.32105263157894737	0.4678651931335424
ENST00000229340.RAB35	HLcapIbe1	1	1	CAPIBE	Capra ibex	Artiodactyla	Alpine Ibex	0	2727.22	37.3595	73.9619	RAB35	1	60	0.2	0.2326161962278796	0.32105263157894737	0.4678651931335424
ENST00000229340.RAB35	HLcteGun1	0.5	1	CTEGUN	Ctenodactylus gundi	Rodentia	Common Gundi	0.0357143	1222.44	0.287806	0.273916	RAB35	1	60	0.2	0.2326161962278796	0.32105263157894737	0.4678651931335424
ENST00000229340.RAB35	HLdesRot2	0.5	1	DESROT	Desmodus rotundus	Chiroptera	Common Vampire Bat	0.0769231	3650.27	0.0340454	0.0280179	RAB35	1	60	0.4	0.5716050390351726	0.32105263157894737	0.4678651931335424
ENST00000229340.RAB35	HLdolPat1	0.5	1	DOLPAT	Dolichotis patagonum	Rodentia	Patagonian Mara	0.0103093	1834.76	7.58286	7.67676	RAB35	1	60	0.2	0.2326161962278796	0.32105263157894737	0.4678651931335424
ENST00000229340.RAB35	HLeidHel2	0.5	1	EIDHEL	Eidolon helvum	Chiroptera	Straw-colored Fruit Bat	0.142857	5507.59	0.289044	0.307871	RAB35	1	60	0.3	0.3831192178244929	0.32105263157894737	0.4678651931335424
ENST00000229340.RAB35	HLeryPat1	1	1	ERYPAT	Erythrocebus patas	Primates	Patas Monkey	0.0666667	4237.94	8.06267	12.9097	RAB35	1	60	0.4	0.5716050390351726	0.32105263157894737	0.4678651931335424
ENST00000229340.RAB35	HLeudTho1	1	1	EUDTHO	Eudorcas thomsonii	Artiodactyla	Thomson's Gazelle	0.038961	2162.64	18.6295	22.3168	RAB35	1	60	0.3	0.3831192178244929	0.32105263157894737	0.4678651931335424
ENST00000229340.RAB35	HLgirCam1	0.5	1	GIRCAM	Giraffa camelopardalis	Artiodactyla	Giraffe	0.0122699	4568.44	758.188	1065.01	RAB35	1	60	0.3	0.3831192178244929	0.32105263157894737	0.4678651931335424
ENST00000229340.RAB35	HLhelPar1	1	1	HELPAR	Helogale parvula	Carnivora	Dwarf Mongoose	0	3156.57	0.448303	0.408509	RAB35	1	60	0.2	0.2326161962278796	0.32105263157894737	0.4678651931335424
ENST00000229340.RAB35	HLhipAmp3	1	1	HIPAMP	Hippopotamus amphibius	Artiodactyla	Hippopotamus	0	11385	1413.51	1585.4	RAB35	1	60	0.2	0.2326161962278796	0.32105263157894737	0.4678651931335424
ENST00000229340.RAB35	HLhipNig1	0.5	1	HIPNIG	Hippotragus niger	Artiodactyla	Sable Antelope	0.0140845	2838.43	187.538	213.563	RAB35	1	60	0.4	0.5716050390351726	0.32105263157894737	0.4678651931335424
ENST00000229340.RAB35	HLhydHyd1	0.5	1	HYDHYD	Hydrochoerus hydrochaeris	Rodentia	Capybara	0.0921053	1913.9	50.0684	48.8773	RAB35	1	60	0.2	0.2326161962278796	0.32105263157894737	0.4678651931335424
ENST00000229340.RAB35	HLlemCat1	1	1	LEMCAT	Lemur catta	Primates	Ring-tailed Lemur	0.0701754	5396.88	2.77732	2.9527	RAB35	1	60	0.1	0.10732563273050497	0.32105263157894737	0.4678651931335424
ENST00000229340.RAB35	HLlitWal1	0.5	1	LITWAL	Litocranius walleri	Artiodactyla	Gerenuk	0.0357143	1757.56	23.8813	27.3249	RAB35	1	60	0.3	0.3831192178244929	0.32105263157894737	0.4678651931335424
ENST00000229340.RAB35	HLlutLut1	0.5	1	LUTLUT	Lutra lutra	Carnivora	Eurasian Otter	0	3164.1	5.68837	7.63884	RAB35	1	60	0.1	0.10732563273050497	0.32105263157894737	0.4678651931335424
ENST00000229340.RAB35	HLmacFas6	1	1	MACFAS	Macaca fascicularis	Primates	Long-tailed Macaque (Crab-eating Macaque)	0.0357143	4822.26	7.74283	6.14246	RAB35	1	60	0.1	0.10732563273050497	0.32105263157894737	0.4678651931335424
ENST00000229340.RAB35	HLmunMun1	0.5	1	MUNMUN	Mungos mungo	Carnivora	Banded Mongoose	0.0681818	2962.1	1.64991	1.54335	RAB35	1	60	0.3	0.3831192178244929	0.32105263157894737	0.4678651931335424
ENST00000229340.RAB35	HLneoNeb1	1	1	NEONEB	Neofelis nebulosa	Carnivora	Clouded Leopard	0.26087	4215.39	14.351	21.434	RAB35	1	60	0.1	0.10732563273050497	0.32105263157894737	0.4678651931335424
ENST00000229340.RAB35	HLoryGaz1	1	1	ORYGAZ	Oryx gazella	Artiodactyla	Gemsbok	0	3094.84	165.901	162.822	RAB35	1	60	0.4	0.5716050390351726	0.32105263157894737	0.4678651931335424
ENST00000229340.RAB35	HLpanLeo1	1	1	PANLEO	Panthera leo	Carnivora	Lion	0.127451	4678.41	135.623	188.265	RAB35	1	60	0.1	0.10732563273050497	0.32105263157894737	0.4678651931335424
ENST00000229340.RAB35	HLpanOnc2	1	1	PANONC	Panthera onca	Carnivora	Jaguar	0.243902	5659.18	50.7091	63.4982	RAB35	1	60	0.1	0.10732563273050497	0.32105263157894737	0.4678651931335424
ENST00000229340.RAB35	HLphoVit1	0.5	1	PHOVIT	Phoca vitulina	Carnivora	Harbor Seal	0	6787.47	62.2475	84.7499	RAB35	1	60	0.8		0.32105263157894737	0.4678651931335424
ENST00000229340.RAB35	HLpitPit1	1	1	PITPIT	Pithecia pithecia	Primates	White-faced Saki	0	5126.24	1.78302	2.14445	RAB35	1	60	0.7	2.0310376508266565	0.32105263157894737	0.4678651931335424
ENST00000229340.RAB35	HLproCap3	0.5	1	PROCAP	Procavia capensis	Hyracoidea	Rock Hyrax	0.0649351	1839.65	3.22701	3.45441	RAB35	1	60	0.7	2.0310376508266565	0.32105263157894737	0.4678651931335424
ENST00000229340.RAB35	HLproLot1	0.5	1	PROLOT	Procyon lotor	Carnivora	Raccoon	0.2	3894.25	5.91166	7.45704	RAB35	1	60	0.7	2.0310376508266565	0.32105263157894737	0.4678651931335424
ENST00000229340.RAB35	HLpteVam2	1	1	PTEVAM	Pteropus vampyrus	Chiroptera	Large Flying Fox	0.166667	5213.51	1.10581	1.20056	RAB35	1	60	0.6	1.2070784343255752	0.32105263157894737	0.4678651931335424
ENST00000229340.RAB35	HLpumCon1	1	1	PUMCON	Puma concolor	Carnivora	Cougar (Puma/Mountain Lion)	0.117647	4386.41	43.3804	58.504	RAB35	1	60			0.32105263157894737	0.4678651931335424
ENST00000229340.RAB35	HLpygNem1	1	1	PYGNEM	Pygathrix nemaeus	Primates	Red-shanked Douc	0	4313.66	10.8832	13.1062	RAB35	1	60	0.4	0.5716050390351726	0.32105263157894737	0.4678651931335424
ENST00000229340.RAB35	HLranTar1	0.5	1	RANTAR	Rangifer tarandus	Artiodactyla	Reindeer (Caribou)	0.0344828	2735.58	86.7677	128.079	RAB35	1	60	0.5	0.8239592165010822	0.32105263157894737	0.4678651931335424
ENST00000229340.RAB35	HLrouAeg4	1	1	ROUAEG	Rousettus aegyptiacus	Chiroptera	Egyptian Fruit Bat	0.125	3516.46	0.123107	0.147397	RAB35	1	60	0.5	0.8239592165010822	0.32105263157894737	0.4678651931335424
ENST00000229340.RAB35	HLrouLes1	1	1	ROULES	Rousettus leschenaultii	Chiroptera	Leschenault's Rousette	0	2073.84	0.0803809	0.101807	RAB35	1	60	0.4	0.5716050390351726	0.32105263157894737	0.4678651931335424
ENST00000229340.RAB35	HLsagImp1	0.5	1	SAGIMP	Saguinus imperator	Primates	Emperor Tamarin	0.0208333	2758.02	0.57082	0.587434	RAB35	1	60	0.4	0.5716050390351726	0.32105263157894737	0.4678651931335424
ENST00000229340.RAB35	HLsaiBol1	1	1	SAIBOL	Saimiri boliviensis	Primates	Bolivian Squirrel Monkey	0.0196078	4289.56	0.777604	1.09309	RAB35	1	60	0.4	0.5716050390351726	0.32105263157894737	0.4678651931335424
ENST00000229340.RAB35	HLsciVul1	0.5	1	SCIVUL	Sciurus vulgaris	Rodentia	Eurasian Red Squirrel	0.0379747	1387.36	0.385777	0.332731	RAB35	1	60	0.4	0.5716050390351726	0.32105263157894737	0.4678651931335424
ENST00000229340.RAB35	HLsurSur2	0.5	1	SURSUR	Suricata suricatta	Carnivora	Meerkat	0.0774818	2851.01	1.03039	1.05194	RAB35	1	60	0.3	0.3831192178244929	0.32105263157894737	0.4678651931335424
ENST00000229340.RAB35	HLsynCaf1	1	1	SYNCAF	Syncerus caffer	Artiodactyla	African Buffalo	0	5026.79	438.186	444.97	RAB35	1	60	0.3	0.3831192178244929	0.32105263157894737	0.4678651931335424
ENST00000229340.RAB35	HLtapInd2	0.5	1	TAPIND	Tapirus indicus	Perissodactyla	Malayan Tapir	0.2	5722.04	339.956	316.863	RAB35	1	60	0.2	0.2326161962278796	0.32105263157894737	0.4678651931335424
ENST00000229340.RAB35	HLtapTer1	1	1	TAPTER	Tapirus terrestris	Perissodactyla	South American Tapir	0.0238095	5960.33	224.153	190.474	RAB35	1	60	0.2	0.2326161962278796	0.32105263157894737	0.4678651931335424
ENST00000229340.RAB35	HLtheGel1	1	1	THEGEL	Theropithecus gelada	Primates	Gelada	0	5585.56	13.6453	22.389	RAB35	1	60	0.2	0.2326161962278796	0.32105263157894737	0.4678651931335424
ENST00000229340.RAB35	HLtraImb1	1	1	TRAIMB	Tragelaphus imberbis	Artiodactyla	Lesser Kudu	0.0526316	2455.95	63.6422	81.7624	RAB35	1	60			0.32105263157894737	0.4678651931335424
ENST00000229340.RAB35	HLtraJav1	0.5	1	TRAJAV	Tragulus javanicus	Artiodactyla	Javan Chevrotain (Mouse Deer)	0	2498.25	1.82991	1.59939	RAB35	1	60	0.2	0.2326161962278796	0.32105263157894737	0.4678651931335424
ENST00000229340.RAB35	HLursArc1	1	1	URSARC	Ursus arctos	Carnivora	Brown Bear	0.1	6957.18	202.121	328.986	RAB35	1	60	0.9		0.32105263157894737	0.4678651931335424
ENST00000229340.RAB35	HLzalCal1	1	1	ZALCAL	Zalophus californianus	Carnivora	California Sea Lion	0.0888889	5914.62	86.9451	196.76	RAB35	1	60	0.4	0.5716050390351726	0.32105263157894737	0.4678651931335424
ENST00000229340.RAB35	REFERENCE	1	1	HOMSAP	Homo sapiens	Primates	Humans					RAB35	1	60			0.32105263157894737	0.4678651931335424
ENST00000229340.RAB35	bisBis1	0.5	1	BISBIS	Bison bison	Artiodactyla	American Bison	0.0547945	4678.87	486.867	777.241	RAB35	1	60	0.4	0.5716050390351726	0.32105263157894737	0.4678651931335424
ENST00000229340.RAB35	echTel2	0.5	1	ECHTEL	Echinops telfairi	Afrosoricida	Lesser hedgehog tenrec	0.0571429	2720.27	0.155031	0.142928	RAB35	1	60	0.4	0.5716050390351726	0.32105263157894737	0.4678651931335424
ENST00000229340.RAB35	eulMac1	0.5	1	EULMAC	Eulemur macaco	Primates	Black Lemur	0.125	5478.84	2.51463	2.41599	RAB35	1	60	0.3	0.3831192178244929	0.32105263157894737	0.4678651931335424
ENST00000229340.RAB35	gorGor6	1	1	GORGOR	Gorilla gorilla	Primates	Western Gorilla	0.05	10705	92.8652	181.056	RAB35	1	60	0.2	0.2326161962278796	0.32105263157894737	0.4678651931335424
ENST00000229340.RAB35	hetGla2	0.5	1	HETGLA	Heterocephalus glaber	Rodentia	Naked Mole-rat	0.0245902	4726.02	0.0507453	0.0450049	RAB35	1	60	0.2	0.2326161962278796	0.32105263157894737	0.4678651931335424
ENST00000229340.RAB35	jacJac1	0.5	1	JACJAC	Jaculus jaculus	Rodentia	Lesser Egyptian Jerboa	0.0833333	900.424	0.0618153	0.0635834	RAB35	1	60	0.2	0.2326161962278796	0.32105263157894737	0.4678651931335424
ENST00000229340.RAB35	micMur3	0.5	1	MICMUR	Microcebus murinus	Primates	Gray Mouse Lemur	0.142857	2773.3	0.0844424	0.0767749	RAB35	1	60	0.1	0.10732563273050497	0.32105263157894737	0.4678651931335424
ENST00000229340.RAB35	panTro6	1	1	PANTRO	Pan troglodytes	Primates	Chimpanzee	0.0243902	10519.6	56.1709	63.7315	RAB35	1	60	0.1	0.10732563273050497	0.32105263157894737	0.4678651931335424
ENST00000229340.RAB35	ursMar1	1	1	URSMAR	Ursus maritimus	Carnivora	Polar Bear	0.0454545	7678.25	259.359	430.162	RAB35	1	60	0.3	0.3831192178244929	0.32105263157894737	0.4678651931335424
ENST00000617070.RAB7B	HLaciJub2	1	1	ACIJUB	Acinonyx jubatus	Carnivora	Cheetah	0.0355556	3533.86	39.9062	45.194	RAB7B	12	61	0	0	0.125	0.19236291052140636
ENST00000617070.RAB7B	HLaepMel1	0.5	1	AEPMEL	Aepyceros melampus	Artiodactyla	Impala	0.0573248	2465.89	42.3738	53.9257	RAB7B	12	61	0	0	0.125	0.19236291052140636
ENST00000617070.RAB7B	HLailFul2	0.5	1	AILFUL	Ailurus fulgens	Carnivora	Red Panda	0.0707071	3580.26	5.92164	6.02914	RAB7B	12	61	0	0	0.125	0.19236291052140636
ENST00000617070.RAB7B	HLalcAlc1	1	1	ALCALC	Alces alces	Artiodactyla	Moose	0	2103.78	292.792	397.025	RAB7B	12	61	0	0	0.125	0.19236291052140636
ENST00000617070.RAB7B	HLammLer1	1	1	AMMLER	Ammotragus lervia	Artiodactyla	Barbary Sheep	0.0403226	3157.15	55.4358	79.4344	RAB7B	12	61	0	0	0.125	0.19236291052140636
ENST00000617070.RAB7B	HLantAme1	0.101723	0.302099	ANTAME	Antilocapra americana	Artiodactyla	Pronghorn	0.03125	2057.88	41.013	45.8113	RAB7B	12	61	0	0	0.125	0.19236291052140636
ENST00000617070.RAB7B	HLantMar1	0.5	1	ANTMAR	Antidorcas marsupialis	Artiodactyla	Springbok	0.0060241	1728.06	28.9549	30.747	RAB7B	12	61	0	0	0.125	0.19236291052140636
ENST00000617070.RAB7B	HLateGeo1	0.5	1	ATEGEO	Ateles geoffroyi	Primates	Geoffroy's Spider Monkey	0.16129	8757.3	7.94246	7.88453	RAB7B	12	61	0.8		0.125	0.19236291052140636
ENST00000617070.RAB7B	HLcteGun1	0.00304297	0.02171	CTEGUN	Ctenodactylus gundi	Rodentia	Common Gundi	0.0357143	1222.44	0.287806	0.273916	RAB7B	12	61	0.7	2.0310376508266565	0.125	0.19236291052140636
ENST00000617070.RAB7B	HLdesRot2	0.00102482	0.00970394	DESROT	Desmodus rotundus	Chiroptera	Common Vampire Bat	0.0769231	3650.27	0.0340454	0.0280179	RAB7B	12	61	0	0	0.125	0.19236291052140636
ENST00000617070.RAB7B	HLdolPat1	0.000798482	0.00814866	DOLPAT	Dolichotis patagonum	Rodentia	Patagonian Mara	0.0103093	1834.76	7.58286	7.67676	RAB7B	12	61	0	0	0.125	0.19236291052140636
ENST00000617070.RAB7B	HLeidHel2	0.5	1	EIDHEL	Eidolon helvum	Chiroptera	Straw-colored Fruit Bat	0.142857	5507.59	0.289044	0.307871	RAB7B	12	61	0	0	0.125	0.19236291052140636
ENST00000617070.RAB7B	HLeryPat1	1	1	ERYPAT	Erythrocebus patas	Primates	Patas Monkey	0.0666667	4237.94	8.06267	12.9097	RAB7B	12	61	0.6	1.2070784343255752	0.125	0.19236291052140636
ENST00000617070.RAB7B	HLeudTho1	1	1	EUDTHO	Eudorcas thomsonii	Artiodactyla	Thomson's Gazelle	0.038961	2162.64	18.6295	22.3168	RAB7B	12	61	0	0	0.125	0.19236291052140636
ENST00000617070.RAB7B	HLgirCam1	0.5	1	GIRCAM	Giraffa camelopardalis	Artiodactyla	Giraffe	0.0122699	4568.44	758.188	1065.01	RAB7B	12	61	0	0	0.125	0.19236291052140636
ENST00000617070.RAB7B	HLhelPar1	1	1	HELPAR	Helogale parvula	Carnivora	Dwarf Mongoose	0	3156.57	0.448303	0.408509	RAB7B	12	61	0	0	0.125	0.19236291052140636
ENST00000617070.RAB7B	HLhipAmp3	3.8393231804601e-05	0.000818998	HIPAMP	Hippopotamus amphibius	Artiodactyla	Hippopotamus	0	11385	1413.51	1585.4	RAB7B	12	61	0	0	0.125	0.19236291052140636
ENST00000617070.RAB7B	HLhipNig1	1	1	HIPNIG	Hippotragus niger	Artiodactyla	Sable Antelope	0.0140845	2838.43	187.538	213.563	RAB7B	12	61	0.1	0.10732563273050497	0.125	0.19236291052140636
ENST00000617070.RAB7B	HLhydHyd1	1.04601080925804e-05	0.000284865	HYDHYD	Hydrochoerus hydrochaeris	Rodentia	Capybara	0.0921053	1913.9	50.0684	48.8773	RAB7B	12	61	0	0	0.125	0.19236291052140636
ENST00000617070.RAB7B	HLkobLecLec1	1	1	KOBLEC	Kobus leche	Artiodactyla	Lechwe	0.00806452	3275.13	71.402	95.234	RAB7B	12	61	0	0	0.125	0.19236291052140636
ENST00000617070.RAB7B	HLlemCat1	0.00489026	0.0308542	LEMCAT	Lemur catta	Primates	Ring-tailed Lemur	0.0701754	5396.88	2.77732	2.9527	RAB7B	12	61	0.5	0.8239592165010822	0.125	0.19236291052140636
ENST00000617070.RAB7B	HLlitWal1	1	1	LITWAL	Litocranius walleri	Artiodactyla	Gerenuk	0.0357143	1757.56	23.8813	27.3249	RAB7B	12	61	0	0	0.125	0.19236291052140636
ENST00000617070.RAB7B	HLlutLut1	0.5	1	LUTLUT	Lutra lutra	Carnivora	Eurasian Otter	0	3164.1	5.68837	7.63884	RAB7B	12	61	0	0	0.125	0.19236291052140636
ENST00000617070.RAB7B	HLmacFas6	1	1	MACFAS	Macaca fascicularis	Primates	Long-tailed Macaque (Crab-eating Macaque)	0.0357143	4822.26	7.74283	6.14246	RAB7B	12	61	0.5	0.8239592165010822	0.125	0.19236291052140636
ENST00000617070.RAB7B	HLmunMun1	1	1	MUNMUN	Mungos mungo	Carnivora	Banded Mongoose	0.0681818	2962.1	1.64991	1.54335	RAB7B	12	61	0	0	0.125	0.19236291052140636
ENST00000617070.RAB7B	HLneoNeb1	1	1	NEONEB	Neofelis nebulosa	Carnivora	Clouded Leopard	0.26087	4215.39	14.351	21.434	RAB7B	12	61	0	0	0.125	0.19236291052140636
ENST00000617070.RAB7B	HLoryGaz1	1	1	ORYGAZ	Oryx gazella	Artiodactyla	Gemsbok	0	3094.84	165.901	162.822	RAB7B	12	61	0.1	0.10732563273050497	0.125	0.19236291052140636
ENST00000617070.RAB7B	HLpanLeo1	1	1	PANLEO	Panthera leo	Carnivora	Lion	0.127451	4678.41	135.623	188.265	RAB7B	12	61	0	0	0.125	0.19236291052140636
ENST00000617070.RAB7B	HLpanOnc2	0.5	1	PANONC	Panthera onca	Carnivora	Jaguar	0.243902	5659.18	50.7091	63.4982	RAB7B	12	61	0	0	0.125	0.19236291052140636
ENST00000617070.RAB7B	HLphoVit1	1	1	PHOVIT	Phoca vitulina	Carnivora	Harbor Seal	0	6787.47	62.2475	84.7499	RAB7B	12	61	0	0	0.125	0.19236291052140636
ENST00000617070.RAB7B	HLpitPit1	0.000706085	0.00742214	PITPIT	Pithecia pithecia	Primates	White-faced Saki	0	5126.24	1.78302	2.14445	RAB7B	12	61	0.2	0.2326161962278796	0.125	0.19236291052140636
ENST00000617070.RAB7B	HLproCap3	0.5	1	PROCAP	Procavia capensis	Hyracoidea	Rock Hyrax	0.0649351	1839.65	3.22701	3.45441	RAB7B	12	61	0	0	0.125	0.19236291052140636
ENST00000617070.RAB7B	HLproLot1	0.5	1	PROLOT	Procyon lotor	Carnivora	Raccoon	0.2	3894.25	5.91166	7.45704	RAB7B	12	61	0	0	0.125	0.19236291052140636
ENST00000617070.RAB7B	HLpteVam2	0.0137619	0.0660152	PTEVAM	Pteropus vampyrus	Chiroptera	Large Flying Fox	0.166667	5213.51	1.10581	1.20056	RAB7B	12	61	0	0	0.125	0.19236291052140636
ENST00000617070.RAB7B	HLpumCon1	1	1	PUMCON	Puma concolor	Carnivora	Cougar (Puma/Mountain Lion)	0.117647	4386.41	43.3804	58.504	RAB7B	12	61	0	0	0.125	0.19236291052140636
ENST00000617070.RAB7B	HLpygNem1	0.5	1	PYGNEM	Pygathrix nemaeus	Primates	Red-shanked Douc	0	4313.66	10.8832	13.1062	RAB7B	12	61	0.1	0.10732563273050497	0.125	0.19236291052140636
ENST00000617070.RAB7B	HLranTar1	1	1	RANTAR	Rangifer tarandus	Artiodactyla	Reindeer (Caribou)	0.0344828	2735.58	86.7677	128.079	RAB7B	12	61	0	0	0.125	0.19236291052140636
ENST00000617070.RAB7B	HLrouAeg4	0.5	1	ROUAEG	Rousettus aegyptiacus	Chiroptera	Egyptian Fruit Bat	0.125	3516.46	0.123107	0.147397	RAB7B	12	61	0	0	0.125	0.19236291052140636
ENST00000617070.RAB7B	HLrouLes1	0.5	1	ROULES	Rousettus leschenaultii	Chiroptera	Leschenault's Rousette	0	2073.84	0.0803809	0.101807	RAB7B	12	61	0	0	0.125	0.19236291052140636
ENST00000617070.RAB7B	HLsagImp1	0.5	1	SAGIMP	Saguinus imperator	Primates	Emperor Tamarin	0.0208333	2758.02	0.57082	0.587434	RAB7B	12	61	0.1	0.10732563273050497	0.125	0.19236291052140636
ENST00000617070.RAB7B	HLsaiBol1	0.5	1	SAIBOL	Saimiri boliviensis	Primates	Bolivian Squirrel Monkey	0.0196078	4289.56	0.777604	1.09309	RAB7B	12	61	0.1	0.10732563273050497	0.125	0.19236291052140636
ENST00000617070.RAB7B	HLsciVul1	0.000357062	0.00449167	SCIVUL	Sciurus vulgaris	Rodentia	Eurasian Red Squirrel	0.0379747	1387.36	0.385777	0.332731	RAB7B	12	61	0.9		0.125	0.19236291052140636
ENST00000617070.RAB7B	HLsurSur2	1	1	SURSUR	Suricata suricatta	Carnivora	Meerkat	0.0774818	2851.01	1.03039	1.05194	RAB7B	12	61	0	0	0.125	0.19236291052140636
ENST00000617070.RAB7B	HLsynCaf1	1	1	SYNCAF	Syncerus caffer	Artiodactyla	African Buffalo	0	5026.79	438.186	444.97	RAB7B	12	61	0	0	0.125	0.19236291052140636
ENST00000617070.RAB7B	HLtapInd2	1	1	TAPIND	Tapirus indicus	Perissodactyla	Malayan Tapir	0.2	5722.04	339.956	316.863	RAB7B	12	61	0	0	0.125	0.19236291052140636
ENST00000617070.RAB7B	HLtapTer1	0.5	1	TAPTER	Tapirus terrestris	Perissodactyla	South American Tapir	0.0238095	5960.33	224.153	190.474	RAB7B	12	61	0	0	0.125	0.19236291052140636
ENST00000617070.RAB7B	HLtheGel1	0.5	1	THEGEL	Theropithecus gelada	Primates	Gelada	0	5585.56	13.6453	22.389	RAB7B	12	61	0.7	2.0310376508266565	0.125	0.19236291052140636
ENST00000617070.RAB7B	HLtraImb1	0.5	1	TRAIMB	Tragelaphus imberbis	Artiodactyla	Lesser Kudu	0.0526316	2455.95	63.6422	81.7624	RAB7B	12	61	0	0	0.125	0.19236291052140636
ENST00000617070.RAB7B	HLtraJav1	0.5	1	TRAJAV	Tragulus javanicus	Artiodactyla	Javan Chevrotain (Mouse Deer)	0	2498.25	1.82991	1.59939	RAB7B	12	61	0	0	0.125	0.19236291052140636
ENST00000617070.RAB7B	HLursArc1	1	1	URSARC	Ursus arctos	Carnivora	Brown Bear	0.1	6957.18	202.121	328.986	RAB7B	12	61	0	0	0.125	0.19236291052140636
ENST00000617070.RAB7B	HLzalCal1	0.000689267	0.00728587	ZALCAL	Zalophus californianus	Carnivora	California Sea Lion	0.0888889	5914.62	86.9451	196.76	RAB7B	12	61	0	0	0.125	0.19236291052140636
ENST00000617070.RAB7B	REFERENCE	1	1	HOMSAP	Homo sapiens	Primates	Humans					RAB7B	12	61			0.125	0.19236291052140636
ENST00000617070.RAB7B	bisBis1	1	1	BISBIS	Bison bison	Artiodactyla	American Bison	0.0547945	4678.87	486.867	777.241	RAB7B	12	61	0	0	0.125	0.19236291052140636
ENST00000617070.RAB7B	echTel2	0.268677	0.728132	ECHTEL	Echinops telfairi	Afrosoricida	Lesser hedgehog tenrec	0.0571429	2720.27	0.155031	0.142928	RAB7B	12	61	0	0	0.125	0.19236291052140636
ENST00000617070.RAB7B	eulMac1	0.5	1	EULMAC	Eulemur macaco	Primates	Black Lemur	0.125	5478.84	2.51463	2.41599	RAB7B	12	61	0.6	1.2070784343255752	0.125	0.19236291052140636
ENST00000617070.RAB7B	gorGor6	0.5	1	GORGOR	Gorilla gorilla	Primates	Western Gorilla	0.05	10705	92.8652	181.056	RAB7B	12	61	0.5	0.8239592165010822	0.125	0.19236291052140636
ENST00000617070.RAB7B	hetGla2	2.4051823310777804e-09	2.29706303221035e-07	HETGLA	Heterocephalus glaber	Rodentia	Naked Mole-rat	0.0245902	4726.02	0.0507453	0.0450049	RAB7B	12	61	0.5	0.8239592165010822	0.125	0.19236291052140636
ENST00000617070.RAB7B	jacJac1	0.00827138	0.0449738	JACJAC	Jaculus jaculus	Rodentia	Lesser Egyptian Jerboa	0.0833333	900.424	0.0618153	0.0635834	RAB7B	12	61	0	0	0.125	0.19236291052140636
ENST00000617070.RAB7B	micMur3	0.000193559	0.00282383	MICMUR	Microcebus murinus	Primates	Gray Mouse Lemur	0.142857	2773.3	0.0844424	0.0767749	RAB7B	12	61	0.3	0.3831192178244929	0.125	0.19236291052140636
ENST00000617070.RAB7B	panTro6	1	1	PANTRO	Pan troglodytes	Primates	Chimpanzee	0.0243902	10519.6	56.1709	63.7315	RAB7B	12	61	0.2	0.2326161962278796	0.125	0.19236291052140636
ENST00000617070.RAB7B	ursMar1	1	1	URSMAR	Ursus maritimus	Carnivora	Polar Bear	0.0454545	7678.25	259.359	430.162	RAB7B	12	61	0	0	0.125	0.19236291052140636
ENST00000243662.RAB38	HLaciJub2	1	1	ACIJUB	Acinonyx jubatus	Carnivora	Cheetah	0.0355556	3533.86	39.9062	45.194	RAB38	22	61	0.3	0.3831192178244929	0.35	0.37988402429672996
ENST00000243662.RAB38	HLaepMel1	1	1	AEPMEL	Aepyceros melampus	Artiodactyla	Impala	0.0573248	2465.89	42.3738	53.9257	RAB38	22	61	0.3	0.3831192178244929	0.35	0.37988402429672996
ENST00000243662.RAB38	HLailFul2	0.00345538	0.0240629	AILFUL	Ailurus fulgens	Carnivora	Red Panda	0.0707071	3580.26	5.92164	6.02914	RAB38	22	61	0.8		0.35	0.37988402429672996
ENST00000243662.RAB38	HLalcAlc1	1	1	ALCALC	Alces alces	Artiodactyla	Moose	0	2103.78	292.792	397.025	RAB38	22	61	0.2	0.2326161962278796	0.35	0.37988402429672996
ENST00000243662.RAB38	HLammLer1	1	1	AMMLER	Ammotragus lervia	Artiodactyla	Barbary Sheep	0.0403226	3157.15	55.4358	79.4344	RAB38	22	61	0.3	0.3831192178244929	0.35	0.37988402429672996
ENST00000243662.RAB38	HLantAme1	0.000616758	0.00672245	ANTAME	Antilocapra americana	Artiodactyla	Pronghorn	0.03125	2057.88	41.013	45.8113	RAB38	22	61	0.2	0.2326161962278796	0.35	0.37988402429672996
ENST00000243662.RAB38	HLantMar1	1	1	ANTMAR	Antidorcas marsupialis	Artiodactyla	Springbok	0.0060241	1728.06	28.9549	30.747	RAB38	22	61	0.2	0.2326161962278796	0.35	0.37988402429672996
ENST00000243662.RAB38	HLateGeo1	1.67916035653803e-06	6.37271701577686e-05	ATEGEO	Ateles geoffroyi	Primates	Geoffroy's Spider Monkey	0.16129	8757.3	7.94246	7.88453	RAB38	22	61	0.3	0.3831192178244929	0.35	0.37988402429672996
ENST00000243662.RAB38	HLcteGun1	0.0415485	0.145798	CTEGUN	Ctenodactylus gundi	Rodentia	Common Gundi	0.0357143	1222.44	0.287806	0.273916	RAB38	22	61	0.3	0.3831192178244929	0.35	0.37988402429672996
ENST00000243662.RAB38	HLdesRot2	0.00570376	0.0345516	DESROT	Desmodus rotundus	Chiroptera	Common Vampire Bat	0.0769231	3650.27	0.0340454	0.0280179	RAB38	22	61	0.3	0.3831192178244929	0.35	0.37988402429672996
ENST00000243662.RAB38	HLdolPat1	1.28508315100362e-12	3.11385532743185e-10	DOLPAT	Dolichotis patagonum	Rodentia	Patagonian Mara	0.0103093	1834.76	7.58286	7.67676	RAB38	22	61	0.4	0.5716050390351726	0.35	0.37988402429672996
ENST00000243662.RAB38	HLeidHel2	3.43611557702683e-05	0.000746466	EIDHEL	Eidolon helvum	Chiroptera	Straw-colored Fruit Bat	0.142857	5507.59	0.289044	0.307871	RAB38	22	61	0.8		0.35	0.37988402429672996
ENST00000243662.RAB38	HLeryPat1	1	1	ERYPAT	Erythrocebus patas	Primates	Patas Monkey	0.0666667	4237.94	8.06267	12.9097	RAB38	22	61	0.9		0.35	0.37988402429672996
ENST00000243662.RAB38	HLeudTho1	0.000963654	0.00926401	EUDTHO	Eudorcas thomsonii	Artiodactyla	Thomson's Gazelle	0.038961	2162.64	18.6295	22.3168	RAB38	22	61	0.2	0.2326161962278796	0.35	0.37988402429672996
ENST00000243662.RAB38	HLgirCam1	0.000170689	0.00260584	GIRCAM	Giraffa camelopardalis	Artiodactyla	Giraffe	0.0122699	4568.44	758.188	1065.01	RAB38	22	61	0.2	0.2326161962278796	0.35	0.37988402429672996
ENST00000243662.RAB38	HLhelPar1	1	1	HELPAR	Helogale parvula	Carnivora	Dwarf Mongoose	0	3156.57	0.448303	0.408509	RAB38	22	61	0.3	0.3831192178244929	0.35	0.37988402429672996
ENST00000243662.RAB38	HLhipAmp3	1	1	HIPAMP	Hippopotamus amphibius	Artiodactyla	Hippopotamus	0	11385	1413.51	1585.4	RAB38	22	61	0.3	0.3831192178244929	0.35	0.37988402429672996
ENST00000243662.RAB38	HLhipNig1	1	1	HIPNIG	Hippotragus niger	Artiodactyla	Sable Antelope	0.0140845	2838.43	187.538	213.563	RAB38	22	61	0.2	0.2326161962278796	0.35	0.37988402429672996
ENST00000243662.RAB38	HLhydHyd1	0.127243	0.368283	HYDHYD	Hydrochoerus hydrochaeris	Rodentia	Capybara	0.0921053	1913.9	50.0684	48.8773	RAB38	22	61	0.3	0.3831192178244929	0.35	0.37988402429672996
ENST00000243662.RAB38	HLkobLecLec1	0.0228494	0.0940448	KOBLEC	Kobus leche	Artiodactyla	Lechwe	0.00806452	3275.13	71.402	95.234	RAB38	22	61			0.35	0.37988402429672996
ENST00000243662.RAB38	HLlemCat1	1	1	LEMCAT	Lemur catta	Primates	Ring-tailed Lemur	0.0701754	5396.88	2.77732	2.9527	RAB38	22	61	0.2	0.2326161962278796	0.35	0.37988402429672996
ENST00000243662.RAB38	HLlitWal1	1	1	LITWAL	Litocranius walleri	Artiodactyla	Gerenuk	0.0357143	1757.56	23.8813	27.3249	RAB38	22	61	0.2	0.2326161962278796	0.35	0.37988402429672996
ENST00000243662.RAB38	HLlutLut1	0.00675707	0.0391264	LUTLUT	Lutra lutra	Carnivora	Eurasian Otter	0	3164.1	5.68837	7.63884	RAB38	22	61	0.1	0.10732563273050497	0.35	0.37988402429672996
ENST00000243662.RAB38	HLmacFas6	1	1	MACFAS	Macaca fascicularis	Primates	Long-tailed Macaque (Crab-eating Macaque)	0.0357143	4822.26	7.74283	6.14246	RAB38	22	61	0.1	0.10732563273050497	0.35	0.37988402429672996
ENST00000243662.RAB38	HLmunMun1	0.00459431	0.0294148	MUNMUN	Mungos mungo	Carnivora	Banded Mongoose	0.0681818	2962.1	1.64991	1.54335	RAB38	22	61	0.3	0.3831192178244929	0.35	0.37988402429672996
ENST00000243662.RAB38	HLneoNeb1	1	1	NEONEB	Neofelis nebulosa	Carnivora	Clouded Leopard	0.26087	4215.39	14.351	21.434	RAB38	22	61	0.3	0.3831192178244929	0.35	0.37988402429672996
ENST00000243662.RAB38	HLoryGaz1	1	1	ORYGAZ	Oryx gazella	Artiodactyla	Gemsbok	0	3094.84	165.901	162.822	RAB38	22	61	0.2	0.2326161962278796	0.35	0.37988402429672996
ENST00000243662.RAB38	HLpanLeo1	1	1	PANLEO	Panthera leo	Carnivora	Lion	0.127451	4678.41	135.623	188.265	RAB38	22	61	0.3	0.3831192178244929	0.35	0.37988402429672996
ENST00000243662.RAB38	HLpanOnc2	0.5	1	PANONC	Panthera onca	Carnivora	Jaguar	0.243902	5659.18	50.7091	63.4982	RAB38	22	61	0.3	0.3831192178244929	0.35	0.37988402429672996
ENST00000243662.RAB38	HLphoVit1	1	1	PHOVIT	Phoca vitulina	Carnivora	Harbor Seal	0	6787.47	62.2475	84.7499	RAB38	22	61	0.1	0.10732563273050497	0.35	0.37988402429672996
ENST00000243662.RAB38	HLpitPit1	0.000238238	0.00330594	PITPIT	Pithecia pithecia	Primates	White-faced Saki	0	5126.24	1.78302	2.14445	RAB38	22	61	0.1	0.10732563273050497	0.35	0.37988402429672996
ENST00000243662.RAB38	HLproCap3	1	1	PROCAP	Procavia capensis	Hyracoidea	Rock Hyrax	0.0649351	1839.65	3.22701	3.45441	RAB38	22	61	0.9		0.35	0.37988402429672996
ENST00000243662.RAB38	HLproLot1	0.0208369	0.0877487	PROLOT	Procyon lotor	Carnivora	Raccoon	0.2	3894.25	5.91166	7.45704	RAB38	22	61	0.9		0.35	0.37988402429672996
ENST00000243662.RAB38	HLpteVam2	1	1	PTEVAM	Pteropus vampyrus	Chiroptera	Large Flying Fox	0.166667	5213.51	1.10581	1.20056	RAB38	22	61	0.8		0.35	0.37988402429672996
ENST00000243662.RAB38	HLpumCon1	1	1	PUMCON	Puma concolor	Carnivora	Cougar (Puma/Mountain Lion)	0.117647	4386.41	43.3804	58.504	RAB38	22	61	0.3	0.3831192178244929	0.35	0.37988402429672996
ENST00000243662.RAB38	HLpygNem1	1	1	PYGNEM	Pygathrix nemaeus	Primates	Red-shanked Douc	0	4313.66	10.8832	13.1062	RAB38	22	61	0.8		0.35	0.37988402429672996
ENST00000243662.RAB38	HLranTar1	1	1	RANTAR	Rangifer tarandus	Artiodactyla	Reindeer (Caribou)	0.0344828	2735.58	86.7677	128.079	RAB38	22	61	0.3	0.3831192178244929	0.35	0.37988402429672996
ENST00000243662.RAB38	HLrouAeg4	1	1	ROUAEG	Rousettus aegyptiacus	Chiroptera	Egyptian Fruit Bat	0.125	3516.46	0.123107	0.147397	RAB38	22	61	0.6	1.2070784343255752	0.35	0.37988402429672996
ENST00000243662.RAB38	HLrouLes1	0.000842192	0.0083776	ROULES	Rousettus leschenaultii	Chiroptera	Leschenault's Rousette	0	2073.84	0.0803809	0.101807	RAB38	22	61	0.6	1.2070784343255752	0.35	0.37988402429672996
ENST00000243662.RAB38	HLsagImp1	0.00130296	0.0114907	SAGIMP	Saguinus imperator	Primates	Emperor Tamarin	0.0208333	2758.02	0.57082	0.587434	RAB38	22	61	0.6	1.2070784343255752	0.35	0.37988402429672996
ENST00000243662.RAB38	HLsaiBol1	0.0118877	0.0590635	SAIBOL	Saimiri boliviensis	Primates	Bolivian Squirrel Monkey	0.0196078	4289.56	0.777604	1.09309	RAB38	22	61	0.6	1.2070784343255752	0.35	0.37988402429672996
ENST00000243662.RAB38	HLsciVul1	1.20776775960341e-05	0.000319703	SCIVUL	Sciurus vulgaris	Rodentia	Eurasian Red Squirrel	0.0379747	1387.36	0.385777	0.332731	RAB38	22	61	0.5	0.8239592165010822	0.35	0.37988402429672996
ENST00000243662.RAB38	HLsurSur2	7.73006161358669e-07	3.30538833703141e-05	SURSUR	Suricata suricatta	Carnivora	Meerkat	0.0774818	2851.01	1.03039	1.05194	RAB38	22	61	0.3	0.3831192178244929	0.35	0.37988402429672996
ENST00000243662.RAB38	HLsynCaf1	0.00191149	0.015205	SYNCAF	Syncerus caffer	Artiodactyla	African Buffalo	0	5026.79	438.186	444.97	RAB38	22	61	0.2	0.2326161962278796	0.35	0.37988402429672996
ENST00000243662.RAB38	HLtapInd2	1	1	TAPIND	Tapirus indicus	Perissodactyla	Malayan Tapir	0.2	5722.04	339.956	316.863	RAB38	22	61	0.4	0.5716050390351726	0.35	0.37988402429672996
ENST00000243662.RAB38	HLtapTer1	1	1	TAPTER	Tapirus terrestris	Perissodactyla	South American Tapir	0.0238095	5960.33	224.153	190.474	RAB38	22	61	0.4	0.5716050390351726	0.35	0.37988402429672996
ENST00000243662.RAB38	HLtheGel1	1	1	THEGEL	Theropithecus gelada	Primates	Gelada	0	5585.56	13.6453	22.389	RAB38	22	61	0.3	0.3831192178244929	0.35	0.37988402429672996
ENST00000243662.RAB38	HLtraImb1	0.00230029	0.0174952	TRAIMB	Tragelaphus imberbis	Artiodactyla	Lesser Kudu	0.0526316	2455.95	63.6422	81.7624	RAB38	22	61	0.3	0.3831192178244929	0.35	0.37988402429672996
ENST00000243662.RAB38	HLtraJav1	0.00178588	0.0144863	TRAJAV	Tragulus javanicus	Artiodactyla	Javan Chevrotain (Mouse Deer)	0	2498.25	1.82991	1.59939	RAB38	22	61	0.2	0.2326161962278796	0.35	0.37988402429672996
ENST00000243662.RAB38	HLursArc1	1	1	URSARC	Ursus arctos	Carnivora	Brown Bear	0.1	6957.18	202.121	328.986	RAB38	22	61	0.1	0.10732563273050497	0.35	0.37988402429672996
ENST00000243662.RAB38	HLzalCal1	0.0314052	0.118664	ZALCAL	Zalophus californianus	Carnivora	California Sea Lion	0.0888889	5914.62	86.9451	196.76	RAB38	22	61	0.3	0.3831192178244929	0.35	0.37988402429672996
ENST00000243662.RAB38	REFERENCE	1	1	HOMSAP	Homo sapiens	Primates	Humans					RAB38	22	61			0.35	0.37988402429672996
ENST00000243662.RAB38	bisBis1	1	1	BISBIS	Bison bison	Artiodactyla	American Bison	0.0547945	4678.87	486.867	777.241	RAB38	22	61			0.35	0.37988402429672996
ENST00000243662.RAB38	echTel2	0.013773	0.0660349	ECHTEL	Echinops telfairi	Afrosoricida	Lesser hedgehog tenrec	0.0571429	2720.27	0.155031	0.142928	RAB38	22	61	0.8		0.35	0.37988402429672996
ENST00000243662.RAB38	eulMac1	1	1	EULMAC	Eulemur macaco	Primates	Black Lemur	0.125	5478.84	2.51463	2.41599	RAB38	22	61	0.2	0.2326161962278796	0.35	0.37988402429672996
ENST00000243662.RAB38	gorGor6	1	1	GORGOR	Gorilla gorilla	Primates	Western Gorilla	0.05	10705	92.8652	181.056	RAB38	22	61	0.2	0.2326161962278796	0.35	0.37988402429672996
ENST00000243662.RAB38	hetGla2	1.20674763481876e-05	0.000319703	HETGLA	Heterocephalus glaber	Rodentia	Naked Mole-rat	0.0245902	4726.02	0.0507453	0.0450049	RAB38	22	61	0.2	0.2326161962278796	0.35	0.37988402429672996
ENST00000243662.RAB38	jacJac1	2.22033779739284e-05	0.000528499	JACJAC	Jaculus jaculus	Rodentia	Lesser Egyptian Jerboa	0.0833333	900.424	0.0618153	0.0635834	RAB38	22	61	0.1	0.10732563273050497	0.35	0.37988402429672996
ENST00000243662.RAB38	micMur3	1.6229179800431e-05	0.000413861	MICMUR	Microcebus murinus	Primates	Gray Mouse Lemur	0.142857	2773.3	0.0844424	0.0767749	RAB38	22	61	0.2	0.2326161962278796	0.35	0.37988402429672996
ENST00000243662.RAB38	panTro6	0.00159952	0.0132712	PANTRO	Pan troglodytes	Primates	Chimpanzee	0.0243902	10519.6	56.1709	63.7315	RAB38	22	61	0.1	0.10732563273050497	0.35	0.37988402429672996
ENST00000243662.RAB38	ursMar1	1	1	URSMAR	Ursus maritimus	Carnivora	Polar Bear	0.0454545	7678.25	259.359	430.162	RAB38	22	61	0.1	0.10732563273050497	0.35	0.37988402429672996
ENST00000303251.RAB24	HLaciJub2	1	1	ACIJUB	Acinonyx jubatus	Carnivora	Cheetah	0.0355556	3533.86	39.9062	45.194	RAB24	7	62	0.1	0.10732563273050497	0.27049180327868855	0.3931778018900267
ENST00000303251.RAB24	HLaepMel1	0.00155199	0.013002	AEPMEL	Aepyceros melampus	Artiodactyla	Impala	0.0573248	2465.89	42.3738	53.9257	RAB24	7	62	0.1	0.10732563273050497	0.27049180327868855	0.3931778018900267
ENST00000303251.RAB24	HLailFul2	0.0422038	0.147604	AILFUL	Ailurus fulgens	Carnivora	Red Panda	0.0707071	3580.26	5.92164	6.02914	RAB24	7	62	0.1	0.10732563273050497	0.27049180327868855	0.3931778018900267
ENST00000303251.RAB24	HLalcAlc1	1	1	ALCALC	Alces alces	Artiodactyla	Moose	0	2103.78	292.792	397.025	RAB24	7	62	0.1	0.10732563273050497	0.27049180327868855	0.3931778018900267
ENST00000303251.RAB24	HLammLer1	1	1	AMMLER	Ammotragus lervia	Artiodactyla	Barbary Sheep	0.0403226	3157.15	55.4358	79.4344	RAB24	7	62	0.2	0.2326161962278796	0.27049180327868855	0.3931778018900267
ENST00000303251.RAB24	HLantAme1	1	1	ANTAME	Antilocapra americana	Artiodactyla	Pronghorn	0.03125	2057.88	41.013	45.8113	RAB24	7	62	0.3	0.3831192178244929	0.27049180327868855	0.3931778018900267
ENST00000303251.RAB24	HLantMar1	1	1	ANTMAR	Antidorcas marsupialis	Artiodactyla	Springbok	0.0060241	1728.06	28.9549	30.747	RAB24	7	62	0.3	0.3831192178244929	0.27049180327868855	0.3931778018900267
ENST00000303251.RAB24	HLateGeo1	0.00734376	0.0416058	ATEGEO	Ateles geoffroyi	Primates	Geoffroy's Spider Monkey	0.16129	8757.3	7.94246	7.88453	RAB24	7	62	0.4	0.5716050390351726	0.27049180327868855	0.3931778018900267
ENST00000303251.RAB24	HLcapIbe1	1	1	CAPIBE	Capra ibex	Artiodactyla	Alpine Ibex	0	2727.22	37.3595	73.9619	RAB24	7	62	0.3	0.3831192178244929	0.27049180327868855	0.3931778018900267
ENST00000303251.RAB24	HLcteGun1	0.0245714	0.0996137	CTEGUN	Ctenodactylus gundi	Rodentia	Common Gundi	0.0357143	1222.44	0.287806	0.273916	RAB24	7	62	0.3	0.3831192178244929	0.27049180327868855	0.3931778018900267
ENST00000303251.RAB24	HLdesRot2	0.00067383	0.00717891	DESROT	Desmodus rotundus	Chiroptera	Common Vampire Bat	0.0769231	3650.27	0.0340454	0.0280179	RAB24	7	62	0.3	0.3831192178244929	0.27049180327868855	0.3931778018900267
ENST00000303251.RAB24	HLdolPat1	1	1	DOLPAT	Dolichotis patagonum	Rodentia	Patagonian Mara	0.0103093	1834.76	7.58286	7.67676	RAB24	7	62	0.4	0.5716050390351726	0.27049180327868855	0.3931778018900267
ENST00000303251.RAB24	HLeidHel2	0.00272097	0.0199018	EIDHEL	Eidolon helvum	Chiroptera	Straw-colored Fruit Bat	0.142857	5507.59	0.289044	0.307871	RAB24	7	62	0	0	0.27049180327868855	0.3931778018900267
ENST00000303251.RAB24	HLeryPat1	1	1	ERYPAT	Erythrocebus patas	Primates	Patas Monkey	0.0666667	4237.94	8.06267	12.9097	RAB24	7	62	0.3	0.3831192178244929	0.27049180327868855	0.3931778018900267
ENST00000303251.RAB24	HLeudTho1	1	1	EUDTHO	Eudorcas thomsonii	Artiodactyla	Thomson's Gazelle	0.038961	2162.64	18.6295	22.3168	RAB24	7	62	0.3	0.3831192178244929	0.27049180327868855	0.3931778018900267
ENST00000303251.RAB24	HLgirCam1	1	1	GIRCAM	Giraffa camelopardalis	Artiodactyla	Giraffe	0.0122699	4568.44	758.188	1065.01	RAB24	7	62	0.2	0.2326161962278796	0.27049180327868855	0.3931778018900267
ENST00000303251.RAB24	HLhelPar1	1	1	HELPAR	Helogale parvula	Carnivora	Dwarf Mongoose	0	3156.57	0.448303	0.408509	RAB24	7	62	0.2	0.2326161962278796	0.27049180327868855	0.3931778018900267
ENST00000303251.RAB24	HLhipAmp3	0.0337447	0.125103	HIPAMP	Hippopotamus amphibius	Artiodactyla	Hippopotamus	0	11385	1413.51	1585.4	RAB24	7	62	0.2	0.2326161962278796	0.27049180327868855	0.3931778018900267
ENST00000303251.RAB24	HLhipNig1	1	1	HIPNIG	Hippotragus niger	Artiodactyla	Sable Antelope	0.0140845	2838.43	187.538	213.563	RAB24	7	62	0.2	0.2326161962278796	0.27049180327868855	0.3931778018900267
ENST00000303251.RAB24	HLhydHyd1	0.00189509	0.0151127	HYDHYD	Hydrochoerus hydrochaeris	Rodentia	Capybara	0.0921053	1913.9	50.0684	48.8773	RAB24	7	62	0.4	0.5716050390351726	0.27049180327868855	0.3931778018900267
ENST00000303251.RAB24	HLkobLecLec1	1	1	KOBLEC	Kobus leche	Artiodactyla	Lechwe	0.00806452	3275.13	71.402	95.234	RAB24	7	62	0.2	0.2326161962278796	0.27049180327868855	0.3931778018900267
ENST00000303251.RAB24	HLlemCat1	1	1	LEMCAT	Lemur catta	Primates	Ring-tailed Lemur	0.0701754	5396.88	2.77732	2.9527	RAB24	7	62	0.2	0.2326161962278796	0.27049180327868855	0.3931778018900267
ENST00000303251.RAB24	HLlitWal1	1	1	LITWAL	Litocranius walleri	Artiodactyla	Gerenuk	0.0357143	1757.56	23.8813	27.3249	RAB24	7	62	0.2	0.2326161962278796	0.27049180327868855	0.3931778018900267
ENST00000303251.RAB24	HLlutLut1	1	1	LUTLUT	Lutra lutra	Carnivora	Eurasian Otter	0	3164.1	5.68837	7.63884	RAB24	7	62	0.2	0.2326161962278796	0.27049180327868855	0.3931778018900267
ENST00000303251.RAB24	HLmacFas6	1	1	MACFAS	Macaca fascicularis	Primates	Long-tailed Macaque (Crab-eating Macaque)	0.0357143	4822.26	7.74283	6.14246	RAB24	7	62	0.2	0.2326161962278796	0.27049180327868855	0.3931778018900267
ENST00000303251.RAB24	HLmunMun1	1	1	MUNMUN	Mungos mungo	Carnivora	Banded Mongoose	0.0681818	2962.1	1.64991	1.54335	RAB24	7	62	0.1	0.10732563273050497	0.27049180327868855	0.3931778018900267
ENST00000303251.RAB24	HLneoNeb1	1	1	NEONEB	Neofelis nebulosa	Carnivora	Clouded Leopard	0.26087	4215.39	14.351	21.434	RAB24	7	62	0.1	0.10732563273050497	0.27049180327868855	0.3931778018900267
ENST00000303251.RAB24	HLoryGaz1	0.5	1	ORYGAZ	Oryx gazella	Artiodactyla	Gemsbok	0	3094.84	165.901	162.822	RAB24	7	62	0.1	0.10732563273050497	0.27049180327868855	0.3931778018900267
ENST00000303251.RAB24	HLpanLeo1	1	1	PANLEO	Panthera leo	Carnivora	Lion	0.127451	4678.41	135.623	188.265	RAB24	7	62	0.1	0.10732563273050497	0.27049180327868855	0.3931778018900267
ENST00000303251.RAB24	HLpanOnc2	1	1	PANONC	Panthera onca	Carnivora	Jaguar	0.243902	5659.18	50.7091	63.4982	RAB24	7	62	0.1	0.10732563273050497	0.27049180327868855	0.3931778018900267
ENST00000303251.RAB24	HLphoVit1	1	1	PHOVIT	Phoca vitulina	Carnivora	Harbor Seal	0	6787.47	62.2475	84.7499	RAB24	7	62	0.1	0.10732563273050497	0.27049180327868855	0.3931778018900267
ENST00000303251.RAB24	HLpitPit1	0.0618889	0.199812	PITPIT	Pithecia pithecia	Primates	White-faced Saki	0	5126.24	1.78302	2.14445	RAB24	7	62	0.9		0.27049180327868855	0.3931778018900267
ENST00000303251.RAB24	HLproCap3	0.0392255	0.139857	PROCAP	Procavia capensis	Hyracoidea	Rock Hyrax	0.0649351	1839.65	3.22701	3.45441	RAB24	7	62	0	0	0.27049180327868855	0.3931778018900267
ENST00000303251.RAB24	HLproLot1	0.0258224	0.103619	PROLOT	Procyon lotor	Carnivora	Raccoon	0.2	3894.25	5.91166	7.45704	RAB24	7	62	0.8		0.27049180327868855	0.3931778018900267
ENST00000303251.RAB24	HLpteVam2	1	1	PTEVAM	Pteropus vampyrus	Chiroptera	Large Flying Fox	0.166667	5213.51	1.10581	1.20056	RAB24	7	62	0	0	0.27049180327868855	0.3931778018900267
ENST00000303251.RAB24	HLpumCon1	1	1	PUMCON	Puma concolor	Carnivora	Cougar (Puma/Mountain Lion)	0.117647	4386.41	43.3804	58.504	RAB24	7	62	0.7	2.0310376508266565	0.27049180327868855	0.3931778018900267
ENST00000303251.RAB24	HLpygNem1	1	1	PYGNEM	Pygathrix nemaeus	Primates	Red-shanked Douc	0	4313.66	10.8832	13.1062	RAB24	7	62	0.7	2.0310376508266565	0.27049180327868855	0.3931778018900267
ENST00000303251.RAB24	HLranTar1	1	1	RANTAR	Rangifer tarandus	Artiodactyla	Reindeer (Caribou)	0.0344828	2735.58	86.7677	128.079	RAB24	7	62	0.7	2.0310376508266565	0.27049180327868855	0.3931778018900267
ENST00000303251.RAB24	HLrouAeg4	1	1	ROUAEG	Rousettus aegyptiacus	Chiroptera	Egyptian Fruit Bat	0.125	3516.46	0.123107	0.147397	RAB24	7	62	0	0	0.27049180327868855	0.3931778018900267
ENST00000303251.RAB24	HLrouLes1	1	1	ROULES	Rousettus leschenaultii	Chiroptera	Leschenault's Rousette	0	2073.84	0.0803809	0.101807	RAB24	7	62	0	0	0.27049180327868855	0.3931778018900267
ENST00000303251.RAB24	HLsagImp1	0.000243266	0.00336091	SAGIMP	Saguinus imperator	Primates	Emperor Tamarin	0.0208333	2758.02	0.57082	0.587434	RAB24	7	62	0.6	1.2070784343255752	0.27049180327868855	0.3931778018900267
ENST00000303251.RAB24	HLsaiBol1	1	1	SAIBOL	Saimiri boliviensis	Primates	Bolivian Squirrel Monkey	0.0196078	4289.56	0.777604	1.09309	RAB24	7	62	0.6	1.2070784343255752	0.27049180327868855	0.3931778018900267
ENST00000303251.RAB24	HLsciVul1	0.0720183	0.226029	SCIVUL	Sciurus vulgaris	Rodentia	Eurasian Red Squirrel	0.0379747	1387.36	0.385777	0.332731	RAB24	7	62	0.5	0.8239592165010822	0.27049180327868855	0.3931778018900267
ENST00000303251.RAB24	HLsurSur2	1	1	SURSUR	Suricata suricatta	Carnivora	Meerkat	0.0774818	2851.01	1.03039	1.05194	RAB24	7	62	0.4	0.5716050390351726	0.27049180327868855	0.3931778018900267
ENST00000303251.RAB24	HLsynCaf1	0.0173447	0.0769508	SYNCAF	Syncerus caffer	Artiodactyla	African Buffalo	0	5026.79	438.186	444.97	RAB24	7	62	0.4	0.5716050390351726	0.27049180327868855	0.3931778018900267
ENST00000303251.RAB24	HLtapInd2	1	1	TAPIND	Tapirus indicus	Perissodactyla	Malayan Tapir	0.2	5722.04	339.956	316.863	RAB24	7	62	0.3	0.3831192178244929	0.27049180327868855	0.3931778018900267
ENST00000303251.RAB24	HLtapTer1	0.0145575	0.0685785	TAPTER	Tapirus terrestris	Perissodactyla	South American Tapir	0.0238095	5960.33	224.153	190.474	RAB24	7	62	0.3	0.3831192178244929	0.27049180327868855	0.3931778018900267
ENST00000303251.RAB24	HLtheGel1	1	1	THEGEL	Theropithecus gelada	Primates	Gelada	0	5585.56	13.6453	22.389	RAB24	7	62	0.3	0.3831192178244929	0.27049180327868855	0.3931778018900267
ENST00000303251.RAB24	HLtraImb1	1	1	TRAIMB	Tragelaphus imberbis	Artiodactyla	Lesser Kudu	0.0526316	2455.95	63.6422	81.7624	RAB24	7	62	0.2	0.2326161962278796	0.27049180327868855	0.3931778018900267
ENST00000303251.RAB24	HLtraJav1	0.0284394	0.110643	TRAJAV	Tragulus javanicus	Artiodactyla	Javan Chevrotain (Mouse Deer)	0	2498.25	1.82991	1.59939	RAB24	7	62	0.2	0.2326161962278796	0.27049180327868855	0.3931778018900267
ENST00000303251.RAB24	HLursArc1	1	1	URSARC	Ursus arctos	Carnivora	Brown Bear	0.1	6957.18	202.121	328.986	RAB24	7	62	0.1	0.10732563273050497	0.27049180327868855	0.3931778018900267
ENST00000303251.RAB24	HLzalCal1	0.0145783	0.0685973	ZALCAL	Zalophus californianus	Carnivora	California Sea Lion	0.0888889	5914.62	86.9451	196.76	RAB24	7	62	0.3	0.3831192178244929	0.27049180327868855	0.3931778018900267
ENST00000303251.RAB24	REFERENCE	1	1	HOMSAP	Homo sapiens	Primates	Humans					RAB24	7	62			0.27049180327868855	0.3931778018900267
ENST00000303251.RAB24	bisBis1	1	1	BISBIS	Bison bison	Artiodactyla	American Bison	0.0547945	4678.87	486.867	777.241	RAB24	7	62	0.4	0.5716050390351726	0.27049180327868855	0.3931778018900267
ENST00000303251.RAB24	echTel2	1	1	ECHTEL	Echinops telfairi	Afrosoricida	Lesser hedgehog tenrec	0.0571429	2720.27	0.155031	0.142928	RAB24	7	62	0.3	0.3831192178244929	0.27049180327868855	0.3931778018900267
ENST00000303251.RAB24	eulMac1	7.40351156017782e-05	0.00137994	EULMAC	Eulemur macaco	Primates	Black Lemur	0.125	5478.84	2.51463	2.41599	RAB24	7	62	0.3	0.3831192178244929	0.27049180327868855	0.3931778018900267
ENST00000303251.RAB24	gorGor6	1	1	GORGOR	Gorilla gorilla	Primates	Western Gorilla	0.05	10705	92.8652	181.056	RAB24	7	62	0.2	0.2326161962278796	0.27049180327868855	0.3931778018900267
ENST00000303251.RAB24	hetGla2	1	1	HETGLA	Heterocephalus glaber	Rodentia	Naked Mole-rat	0.0245902	4726.02	0.0507453	0.0450049	RAB24	7	62	0.4	0.5716050390351726	0.27049180327868855	0.3931778018900267
ENST00000303251.RAB24	jacJac1	0.0175881	0.0777108	JACJAC	Jaculus jaculus	Rodentia	Lesser Egyptian Jerboa	0.0833333	900.424	0.0618153	0.0635834	RAB24	7	62	0.2	0.2326161962278796	0.27049180327868855	0.3931778018900267
ENST00000303251.RAB24	micMur3	0.0579761	0.189248	MICMUR	Microcebus murinus	Primates	Gray Mouse Lemur	0.142857	2773.3	0.0844424	0.0767749	RAB24	7	62	0.2	0.2326161962278796	0.27049180327868855	0.3931778018900267
ENST00000303251.RAB24	panTro6	1	1	PANTRO	Pan troglodytes	Primates	Chimpanzee	0.0243902	10519.6	56.1709	63.7315	RAB24	7	62	0.1	0.10732563273050497	0.27049180327868855	0.3931778018900267
ENST00000303251.RAB24	ursMar1	1	1	URSMAR	Ursus maritimus	Carnivora	Polar Bear	0.0454545	7678.25	259.359	430.162	RAB24	7	62	0.1	0.10732563273050497	0.27049180327868855	0.3931778018900267
ENST00000674748.RAB7A	HLaciJub2	1	1	ACIJUB	Acinonyx jubatus	Carnivora	Cheetah	0.0355556	3533.86	39.9062	45.194	RAB7A	10	59	0.1	0.10732563273050497	0.32222222222222224	0.3886057098563807
ENST00000674748.RAB7A	HLaepMel1	1	1	AEPMEL	Aepyceros melampus	Artiodactyla	Impala	0.0573248	2465.89	42.3738	53.9257	RAB7A	10	59	0.4	0.5716050390351726	0.32222222222222224	0.3886057098563807
ENST00000674748.RAB7A	HLailFul2	0.0281643	0.109754	AILFUL	Ailurus fulgens	Carnivora	Red Panda	0.0707071	3580.26	5.92164	6.02914	RAB7A	10	59	0.4	0.5716050390351726	0.32222222222222224	0.3886057098563807
ENST00000674748.RAB7A	HLalcAlc1	1	1	ALCALC	Alces alces	Artiodactyla	Moose	0	2103.78	292.792	397.025	RAB7A	10	59	0.4	0.5716050390351726	0.32222222222222224	0.3886057098563807
ENST00000674748.RAB7A	HLammLer1	1	1	AMMLER	Ammotragus lervia	Artiodactyla	Barbary Sheep	0.0403226	3157.15	55.4358	79.4344	RAB7A	10	59	0.4	0.5716050390351726	0.32222222222222224	0.3886057098563807
ENST00000674748.RAB7A	HLantAme1	0.0460859	0.157909	ANTAME	Antilocapra americana	Artiodactyla	Pronghorn	0.03125	2057.88	41.013	45.8113	RAB7A	10	59	0.4	0.5716050390351726	0.32222222222222224	0.3886057098563807
ENST00000674748.RAB7A	HLantMar1	1	1	ANTMAR	Antidorcas marsupialis	Artiodactyla	Springbok	0.0060241	1728.06	28.9549	30.747	RAB7A	10	59	0.4	0.5716050390351726	0.32222222222222224	0.3886057098563807
ENST00000674748.RAB7A	HLateGeo1	1	1	ATEGEO	Ateles geoffroyi	Primates	Geoffroy's Spider Monkey	0.16129	8757.3	7.94246	7.88453	RAB7A	10	59	0.4	0.5716050390351726	0.32222222222222224	0.3886057098563807
ENST00000674748.RAB7A	HLcteGun1	0.00626648	0.0371422	CTEGUN	Ctenodactylus gundi	Rodentia	Common Gundi	0.0357143	1222.44	0.287806	0.273916	RAB7A	10	59	0.3	0.3831192178244929	0.32222222222222224	0.3886057098563807
ENST00000674748.RAB7A	HLdesRot2	0.0102669	0.0533091	DESROT	Desmodus rotundus	Chiroptera	Common Vampire Bat	0.0769231	3650.27	0.0340454	0.0280179	RAB7A	10	59	0.3	0.3831192178244929	0.32222222222222224	0.3886057098563807
ENST00000674748.RAB7A	HLeidHel2	0.0403826	0.143088	EIDHEL	Eidolon helvum	Chiroptera	Straw-colored Fruit Bat	0.142857	5507.59	0.289044	0.307871	RAB7A	10	59	0.3	0.3831192178244929	0.32222222222222224	0.3886057098563807
ENST00000674748.RAB7A	HLeudTho1	1	1	EUDTHO	Eudorcas thomsonii	Artiodactyla	Thomson's Gazelle	0.038961	2162.64	18.6295	22.3168	RAB7A	10	59	0.3	0.3831192178244929	0.32222222222222224	0.3886057098563807
ENST00000674748.RAB7A	HLgirCam1	0.00648399	0.0380081	GIRCAM	Giraffa camelopardalis	Artiodactyla	Giraffe	0.0122699	4568.44	758.188	1065.01	RAB7A	10	59	0.3	0.3831192178244929	0.32222222222222224	0.3886057098563807
ENST00000674748.RAB7A	HLhelPar1	1	1	HELPAR	Helogale parvula	Carnivora	Dwarf Mongoose	0	3156.57	0.448303	0.408509	RAB7A	10	59	0.2	0.2326161962278796	0.32222222222222224	0.3886057098563807
ENST00000674748.RAB7A	HLhipAmp3	0.0705012	0.221818	HIPAMP	Hippopotamus amphibius	Artiodactyla	Hippopotamus	0	11385	1413.51	1585.4	RAB7A	10	59	0.2	0.2326161962278796	0.32222222222222224	0.3886057098563807
ENST00000674748.RAB7A	HLhipNig1	1	1	HIPNIG	Hippotragus niger	Artiodactyla	Sable Antelope	0.0140845	2838.43	187.538	213.563	RAB7A	10	59	0.2	0.2326161962278796	0.32222222222222224	0.3886057098563807
ENST00000674748.RAB7A	HLhydHyd1	0.0631289	0.203052	HYDHYD	Hydrochoerus hydrochaeris	Rodentia	Capybara	0.0921053	1913.9	50.0684	48.8773	RAB7A	10	59	0.2	0.2326161962278796	0.32222222222222224	0.3886057098563807
ENST00000674748.RAB7A	HLkobLecLec1	1	1	KOBLEC	Kobus leche	Artiodactyla	Lechwe	0.00806452	3275.13	71.402	95.234	RAB7A	10	59	0.2	0.2326161962278796	0.32222222222222224	0.3886057098563807
ENST00000674748.RAB7A	HLlemCat1	0.0638498	0.205092	LEMCAT	Lemur catta	Primates	Ring-tailed Lemur	0.0701754	5396.88	2.77732	2.9527	RAB7A	10	59			0.32222222222222224	0.3886057098563807
ENST00000674748.RAB7A	HLlitWal1	0.0166301	0.074894	LITWAL	Litocranius walleri	Artiodactyla	Gerenuk	0.0357143	1757.56	23.8813	27.3249	RAB7A	10	59	0.2	0.2326161962278796	0.32222222222222224	0.3886057098563807
ENST00000674748.RAB7A	HLlutLut1	1.56131927214753e-06	6.02223147828333e-05	LUTLUT	Lutra lutra	Carnivora	Eurasian Otter	0	3164.1	5.68837	7.63884	RAB7A	10	59	0.2	0.2326161962278796	0.32222222222222224	0.3886057098563807
ENST00000674748.RAB7A	HLmacFas6	1	1	MACFAS	Macaca fascicularis	Primates	Long-tailed Macaque (Crab-eating Macaque)	0.0357143	4822.26	7.74283	6.14246	RAB7A	10	59	0.2	0.2326161962278796	0.32222222222222224	0.3886057098563807
ENST00000674748.RAB7A	HLmunMun1	1	1	MUNMUN	Mungos mungo	Carnivora	Banded Mongoose	0.0681818	2962.1	1.64991	1.54335	RAB7A	10	59	0.2	0.2326161962278796	0.32222222222222224	0.3886057098563807
ENST00000674748.RAB7A	HLneoNeb1	1	1	NEONEB	Neofelis nebulosa	Carnivora	Clouded Leopard	0.26087	4215.39	14.351	21.434	RAB7A	10	59	0.1	0.10732563273050497	0.32222222222222224	0.3886057098563807
ENST00000674748.RAB7A	HLoryGaz1	1	1	ORYGAZ	Oryx gazella	Artiodactyla	Gemsbok	0	3094.84	165.901	162.822	RAB7A	10	59	0.1	0.10732563273050497	0.32222222222222224	0.3886057098563807
ENST00000674748.RAB7A	HLpanLeo1	0.5	1	PANLEO	Panthera leo	Carnivora	Lion	0.127451	4678.41	135.623	188.265	RAB7A	10	59	0.1	0.10732563273050497	0.32222222222222224	0.3886057098563807
ENST00000674748.RAB7A	HLpanOnc2	1	1	PANONC	Panthera onca	Carnivora	Jaguar	0.243902	5659.18	50.7091	63.4982	RAB7A	10	59	0.1	0.10732563273050497	0.32222222222222224	0.3886057098563807
ENST00000674748.RAB7A	HLphoVit1	1	1	PHOVIT	Phoca vitulina	Carnivora	Harbor Seal	0	6787.47	62.2475	84.7499	RAB7A	10	59	0.1	0.10732563273050497	0.32222222222222224	0.3886057098563807
ENST00000674748.RAB7A	HLpitPit1	1	1	PITPIT	Pithecia pithecia	Primates	White-faced Saki	0	5126.24	1.78302	2.14445	RAB7A	10	59	0.1	0.10732563273050497	0.32222222222222224	0.3886057098563807
ENST00000674748.RAB7A	HLproCap3	0.0177992	0.0782612	PROCAP	Procavia capensis	Hyracoidea	Rock Hyrax	0.0649351	1839.65	3.22701	3.45441	RAB7A	10	59	0.1	0.10732563273050497	0.32222222222222224	0.3886057098563807
ENST00000674748.RAB7A	HLproLot1	0.051115	0.171716	PROLOT	Procyon lotor	Carnivora	Raccoon	0.2	3894.25	5.91166	7.45704	RAB7A	10	59	0.9		0.32222222222222224	0.3886057098563807
ENST00000674748.RAB7A	HLpteVam2	1	1	PTEVAM	Pteropus vampyrus	Chiroptera	Large Flying Fox	0.166667	5213.51	1.10581	1.20056	RAB7A	10	59	0.8		0.32222222222222224	0.3886057098563807
ENST00000674748.RAB7A	HLpumCon1	1	1	PUMCON	Puma concolor	Carnivora	Cougar (Puma/Mountain Lion)	0.117647	4386.41	43.3804	58.504	RAB7A	10	59	0.8		0.32222222222222224	0.3886057098563807
ENST00000674748.RAB7A	HLpygNem1	1	1	PYGNEM	Pygathrix nemaeus	Primates	Red-shanked Douc	0	4313.66	10.8832	13.1062	RAB7A	10	59	0.8		0.32222222222222224	0.3886057098563807
ENST00000674748.RAB7A	HLranTar1	0.00103733	0.00978323	RANTAR	Rangifer tarandus	Artiodactyla	Reindeer (Caribou)	0.0344828	2735.58	86.7677	128.079	RAB7A	10	59	0.8		0.32222222222222224	0.3886057098563807
ENST00000674748.RAB7A	HLrouAeg4	1	1	ROUAEG	Rousettus aegyptiacus	Chiroptera	Egyptian Fruit Bat	0.125	3516.46	0.123107	0.147397	RAB7A	10	59	0.6	1.2070784343255752	0.32222222222222224	0.3886057098563807
ENST00000674748.RAB7A	HLrouLes1	1	1	ROULES	Rousettus leschenaultii	Chiroptera	Leschenault's Rousette	0	2073.84	0.0803809	0.101807	RAB7A	10	59	0.6	1.2070784343255752	0.32222222222222224	0.3886057098563807
ENST00000674748.RAB7A	HLsagImp1	0.0168786	0.075522	SAGIMP	Saguinus imperator	Primates	Emperor Tamarin	0.0208333	2758.02	0.57082	0.587434	RAB7A	10	59	0.6	1.2070784343255752	0.32222222222222224	0.3886057098563807
ENST00000674748.RAB7A	HLsaiBol1	1	1	SAIBOL	Saimiri boliviensis	Primates	Bolivian Squirrel Monkey	0.0196078	4289.56	0.777604	1.09309	RAB7A	10	59			0.32222222222222224	0.3886057098563807
ENST00000674748.RAB7A	HLsciVul1	1	1	SCIVUL	Sciurus vulgaris	Rodentia	Eurasian Red Squirrel	0.0379747	1387.36	0.385777	0.332731	RAB7A	10	59	0.6	1.2070784343255752	0.32222222222222224	0.3886057098563807
ENST00000674748.RAB7A	HLsurSur2	1	1	SURSUR	Suricata suricatta	Carnivora	Meerkat	0.0774818	2851.01	1.03039	1.05194	RAB7A	10	59	0.5	0.8239592165010822	0.32222222222222224	0.3886057098563807
ENST00000674748.RAB7A	HLsynCaf1	1	1	SYNCAF	Syncerus caffer	Artiodactyla	African Buffalo	0	5026.79	438.186	444.97	RAB7A	10	59	0.4	0.5716050390351726	0.32222222222222224	0.3886057098563807
ENST00000674748.RAB7A	HLtapInd2	1	1	TAPIND	Tapirus indicus	Perissodactyla	Malayan Tapir	0.2	5722.04	339.956	316.863	RAB7A	10	59	0.1	0.10732563273050497	0.32222222222222224	0.3886057098563807
ENST00000674748.RAB7A	HLtapTer1	0.00181085	0.0145739	TAPTER	Tapirus terrestris	Perissodactyla	South American Tapir	0.0238095	5960.33	224.153	190.474	RAB7A	10	59			0.32222222222222224	0.3886057098563807
ENST00000674748.RAB7A	HLtheGel1	1	1	THEGEL	Theropithecus gelada	Primates	Gelada	0	5585.56	13.6453	22.389	RAB7A	10	59	0.3	0.3831192178244929	0.32222222222222224	0.3886057098563807
ENST00000674748.RAB7A	HLtraImb1	0.032606	0.121934	TRAIMB	Tragelaphus imberbis	Artiodactyla	Lesser Kudu	0.0526316	2455.95	63.6422	81.7624	RAB7A	10	59	0.3	0.3831192178244929	0.32222222222222224	0.3886057098563807
ENST00000674748.RAB7A	HLtraJav1	0.00152282	0.0128144	TRAJAV	Tragulus javanicus	Artiodactyla	Javan Chevrotain (Mouse Deer)	0	2498.25	1.82991	1.59939	RAB7A	10	59	0.2	0.2326161962278796	0.32222222222222224	0.3886057098563807
ENST00000674748.RAB7A	HLursArc1	1	1	URSARC	Ursus arctos	Carnivora	Brown Bear	0.1	6957.18	202.121	328.986	RAB7A	10	59	0.1	0.10732563273050497	0.32222222222222224	0.3886057098563807
ENST00000674748.RAB7A	HLzalCal1	1	1	ZALCAL	Zalophus californianus	Carnivora	California Sea Lion	0.0888889	5914.62	86.9451	196.76	RAB7A	10	59	0.5	0.8239592165010822	0.32222222222222224	0.3886057098563807
ENST00000674748.RAB7A	REFERENCE	1	1	HOMSAP	Homo sapiens	Primates	Humans					RAB7A	10	59			0.32222222222222224	0.3886057098563807
ENST00000674748.RAB7A	bisBis1	0.00131294	0.0115632	BISBIS	Bison bison	Artiodactyla	American Bison	0.0547945	4678.87	486.867	777.241	RAB7A	10	59	0.3	0.3831192178244929	0.32222222222222224	0.3886057098563807
ENST00000674748.RAB7A	echTel2	0.138473	0.39762	ECHTEL	Echinops telfairi	Afrosoricida	Lesser hedgehog tenrec	0.0571429	2720.27	0.155031	0.142928	RAB7A	10	59	0.3	0.3831192178244929	0.32222222222222224	0.3886057098563807
ENST00000674748.RAB7A	eulMac1	0.00267855	0.0196983	EULMAC	Eulemur macaco	Primates	Black Lemur	0.125	5478.84	2.51463	2.41599	RAB7A	10	59			0.32222222222222224	0.3886057098563807
ENST00000674748.RAB7A	gorGor6	1	1	GORGOR	Gorilla gorilla	Primates	Western Gorilla	0.05	10705	92.8652	181.056	RAB7A	10	59	0.2	0.2326161962278796	0.32222222222222224	0.3886057098563807
ENST00000674748.RAB7A	hetGla2	0.0380518	0.13657	HETGLA	Heterocephalus glaber	Rodentia	Naked Mole-rat	0.0245902	4726.02	0.0507453	0.0450049	RAB7A	10	59	0.2	0.2326161962278796	0.32222222222222224	0.3886057098563807
ENST00000674748.RAB7A	jacJac1	0.00466081	0.0296797	JACJAC	Jaculus jaculus	Rodentia	Lesser Egyptian Jerboa	0.0833333	900.424	0.0618153	0.0635834	RAB7A	10	59	0.2	0.2326161962278796	0.32222222222222224	0.3886057098563807
ENST00000674748.RAB7A	micMur3	2.71278984805834e-05	0.000617732	MICMUR	Microcebus murinus	Primates	Gray Mouse Lemur	0.142857	2773.3	0.0844424	0.0767749	RAB7A	10	59	0.2	0.2326161962278796	0.32222222222222224	0.3886057098563807
ENST00000674748.RAB7A	panTro6	1	1	PANTRO	Pan troglodytes	Primates	Chimpanzee	0.0243902	10519.6	56.1709	63.7315	RAB7A	10	59	0.1	0.10732563273050497	0.32222222222222224	0.3886057098563807
ENST00000674748.RAB7A	ursMar1	1	1	URSMAR	Ursus maritimus	Carnivora	Polar Bear	0.0454545	7678.25	259.359	430.162	RAB7A	10	59	0.1	0.10732563273050497	0.32222222222222224	0.3886057098563807
ENST00000243298.RAB9B	HLaciJub2	1	1	ACIJUB	Acinonyx jubatus	Carnivora	Cheetah	0.0355556	3533.86	39.9062	45.194	RAB9B	8	60	0.1	0.10732563273050497	0.3186440677966102	0.38238322364127975
ENST00000243298.RAB9B	HLaepMel1	1	1	AEPMEL	Aepyceros melampus	Artiodactyla	Impala	0.0573248	2465.89	42.3738	53.9257	RAB9B	8	60	0.8		0.3186440677966102	0.38238322364127975
ENST00000243298.RAB9B	HLailFul2	1	1	AILFUL	Ailurus fulgens	Carnivora	Red Panda	0.0707071	3580.26	5.92164	6.02914	RAB9B	8	60	0.3	0.3831192178244929	0.3186440677966102	0.38238322364127975
ENST00000243298.RAB9B	HLalcAlc1	1	1	ALCALC	Alces alces	Artiodactyla	Moose	0	2103.78	292.792	397.025	RAB9B	8	60	0.3	0.3831192178244929	0.3186440677966102	0.38238322364127975
ENST00000243298.RAB9B	HLammLer1	0.00037018	0.00462114	AMMLER	Ammotragus lervia	Artiodactyla	Barbary Sheep	0.0403226	3157.15	55.4358	79.4344	RAB9B	8	60	0.4	0.5716050390351726	0.3186440677966102	0.38238322364127975
ENST00000243298.RAB9B	HLantAme1	1	1	ANTAME	Antilocapra americana	Artiodactyla	Pronghorn	0.03125	2057.88	41.013	45.8113	RAB9B	8	60	0.5	0.8239592165010822	0.3186440677966102	0.38238322364127975
ENST00000243298.RAB9B	HLantMar1	1	1	ANTMAR	Antidorcas marsupialis	Artiodactyla	Springbok	0.0060241	1728.06	28.9549	30.747	RAB9B	8	60	0.5	0.8239592165010822	0.3186440677966102	0.38238322364127975
ENST00000243298.RAB9B	HLateGeo1	1	1	ATEGEO	Ateles geoffroyi	Primates	Geoffroy's Spider Monkey	0.16129	8757.3	7.94246	7.88453	RAB9B	8	60	0.6	1.2070784343255752	0.3186440677966102	0.38238322364127975
ENST00000243298.RAB9B	HLcteGun1	0.00114055	0.0104069	CTEGUN	Ctenodactylus gundi	Rodentia	Common Gundi	0.0357143	1222.44	0.287806	0.273916	RAB9B	8	60	0.4	0.5716050390351726	0.3186440677966102	0.38238322364127975
ENST00000243298.RAB9B	HLdesRot2	1	1	DESROT	Desmodus rotundus	Chiroptera	Common Vampire Bat	0.0769231	3650.27	0.0340454	0.0280179	RAB9B	8	60	0.2	0.2326161962278796	0.3186440677966102	0.38238322364127975
ENST00000243298.RAB9B	HLdolPat1	1	1	DOLPAT	Dolichotis patagonum	Rodentia	Patagonian Mara	0.0103093	1834.76	7.58286	7.67676	RAB9B	8	60	0.3	0.3831192178244929	0.3186440677966102	0.38238322364127975
ENST00000243298.RAB9B	HLeidHel2	0.0180762	0.0789374	EIDHEL	Eidolon helvum	Chiroptera	Straw-colored Fruit Bat	0.142857	5507.59	0.289044	0.307871	RAB9B	8	60	0.2	0.2326161962278796	0.3186440677966102	0.38238322364127975
ENST00000243298.RAB9B	HLeryPat1	0.5	1	ERYPAT	Erythrocebus patas	Primates	Patas Monkey	0.0666667	4237.94	8.06267	12.9097	RAB9B	8	60	0.3	0.3831192178244929	0.3186440677966102	0.38238322364127975
ENST00000243298.RAB9B	HLeudTho1	0.276791	0.747762	EUDTHO	Eudorcas thomsonii	Artiodactyla	Thomson's Gazelle	0.038961	2162.64	18.6295	22.3168	RAB9B	8	60	0.3	0.3831192178244929	0.3186440677966102	0.38238322364127975
ENST00000243298.RAB9B	HLgirCam1	0.0265023	0.105106	GIRCAM	Giraffa camelopardalis	Artiodactyla	Giraffe	0.0122699	4568.44	758.188	1065.01	RAB9B	8	60	0.3	0.3831192178244929	0.3186440677966102	0.38238322364127975
ENST00000243298.RAB9B	HLhelPar1	0.0766645	0.23769	HELPAR	Helogale parvula	Carnivora	Dwarf Mongoose	0	3156.57	0.448303	0.408509	RAB9B	8	60	0.3	0.3831192178244929	0.3186440677966102	0.38238322364127975
ENST00000243298.RAB9B	HLhipAmp3	0.0422395	0.147674	HIPAMP	Hippopotamus amphibius	Artiodactyla	Hippopotamus	0	11385	1413.51	1585.4	RAB9B	8	60	0.2	0.2326161962278796	0.3186440677966102	0.38238322364127975
ENST00000243298.RAB9B	HLhipNig1	1	1	HIPNIG	Hippotragus niger	Artiodactyla	Sable Antelope	0.0140845	2838.43	187.538	213.563	RAB9B	8	60	0.2	0.2326161962278796	0.3186440677966102	0.38238322364127975
ENST00000243298.RAB9B	HLhydHyd1	0.0335624	0.124721	HYDHYD	Hydrochoerus hydrochaeris	Rodentia	Capybara	0.0921053	1913.9	50.0684	48.8773	RAB9B	8	60	0.3	0.3831192178244929	0.3186440677966102	0.38238322364127975
ENST00000243298.RAB9B	HLkobLecLec1	0.256313	0.697827	KOBLEC	Kobus leche	Artiodactyla	Lechwe	0.00806452	3275.13	71.402	95.234	RAB9B	8	60	0.2	0.2326161962278796	0.3186440677966102	0.38238322364127975
ENST00000243298.RAB9B	HLlemCat1	0.0223841	0.0928577	LEMCAT	Lemur catta	Primates	Ring-tailed Lemur	0.0701754	5396.88	2.77732	2.9527	RAB9B	8	60	0.2	0.2326161962278796	0.3186440677966102	0.38238322364127975
ENST00000243298.RAB9B	HLlitWal1	0.01744	0.0772297	LITWAL	Litocranius walleri	Artiodactyla	Gerenuk	0.0357143	1757.56	23.8813	27.3249	RAB9B	8	60	0.2	0.2326161962278796	0.3186440677966102	0.38238322364127975
ENST00000243298.RAB9B	HLmacFas6	1	1	MACFAS	Macaca fascicularis	Primates	Long-tailed Macaque (Crab-eating Macaque)	0.0357143	4822.26	7.74283	6.14246	RAB9B	8	60	0.2	0.2326161962278796	0.3186440677966102	0.38238322364127975
ENST00000243298.RAB9B	HLmunMun1	0.254547	0.69382	MUNMUN	Mungos mungo	Carnivora	Banded Mongoose	0.0681818	2962.1	1.64991	1.54335	RAB9B	8	60	0.2	0.2326161962278796	0.3186440677966102	0.38238322364127975
ENST00000243298.RAB9B	HLneoNeb1	1	1	NEONEB	Neofelis nebulosa	Carnivora	Clouded Leopard	0.26087	4215.39	14.351	21.434	RAB9B	8	60	0.1	0.10732563273050497	0.3186440677966102	0.38238322364127975
ENST00000243298.RAB9B	HLoryGaz1	0.00525739	0.0325146	ORYGAZ	Oryx gazella	Artiodactyla	Gemsbok	0	3094.84	165.901	162.822	RAB9B	8	60	0.1	0.10732563273050497	0.3186440677966102	0.38238322364127975
ENST00000243298.RAB9B	HLpanLeo1	1	1	PANLEO	Panthera leo	Carnivora	Lion	0.127451	4678.41	135.623	188.265	RAB9B	8	60	0.1	0.10732563273050497	0.3186440677966102	0.38238322364127975
ENST00000243298.RAB9B	HLpanOnc2	1	1	PANONC	Panthera onca	Carnivora	Jaguar	0.243902	5659.18	50.7091	63.4982	RAB9B	8	60	0.1	0.10732563273050497	0.3186440677966102	0.38238322364127975
ENST00000243298.RAB9B	HLphoVit1	0.0167248	0.0751543	PHOVIT	Phoca vitulina	Carnivora	Harbor Seal	0	6787.47	62.2475	84.7499	RAB9B	8	60	0.1	0.10732563273050497	0.3186440677966102	0.38238322364127975
ENST00000243298.RAB9B	HLpitPit1	0.0176085	0.0777573	PITPIT	Pithecia pithecia	Primates	White-faced Saki	0	5126.24	1.78302	2.14445	RAB9B	8	60	0.1	0.10732563273050497	0.3186440677966102	0.38238322364127975
ENST00000243298.RAB9B	HLproCap3	0.0696167	0.219586	PROCAP	Procavia capensis	Hyracoidea	Rock Hyrax	0.0649351	1839.65	3.22701	3.45441	RAB9B	8	60	0.1	0.10732563273050497	0.3186440677966102	0.38238322364127975
ENST00000243298.RAB9B	HLproLot1	1	1	PROLOT	Procyon lotor	Carnivora	Raccoon	0.2	3894.25	5.91166	7.45704	RAB9B	8	60	0.1	0.10732563273050497	0.3186440677966102	0.38238322364127975
ENST00000243298.RAB9B	HLpteVam2	1	1	PTEVAM	Pteropus vampyrus	Chiroptera	Large Flying Fox	0.166667	5213.51	1.10581	1.20056	RAB9B	8	60	0.3	0.3831192178244929	0.3186440677966102	0.38238322364127975
ENST00000243298.RAB9B	HLpumCon1	1	1	PUMCON	Puma concolor	Carnivora	Cougar (Puma/Mountain Lion)	0.117647	4386.41	43.3804	58.504	RAB9B	8	60	0.8		0.3186440677966102	0.38238322364127975
ENST00000243298.RAB9B	HLpygNem1	1	1	PYGNEM	Pygathrix nemaeus	Primates	Red-shanked Douc	0	4313.66	10.8832	13.1062	RAB9B	8	60	0.8		0.3186440677966102	0.38238322364127975
ENST00000243298.RAB9B	HLranTar1	1	1	RANTAR	Rangifer tarandus	Artiodactyla	Reindeer (Caribou)	0.0344828	2735.58	86.7677	128.079	RAB9B	8	60	0.8		0.3186440677966102	0.38238322364127975
ENST00000243298.RAB9B	HLrouAeg4	1	1	ROUAEG	Rousettus aegyptiacus	Chiroptera	Egyptian Fruit Bat	0.125	3516.46	0.123107	0.147397	RAB9B	8	60	0.3	0.3831192178244929	0.3186440677966102	0.38238322364127975
ENST00000243298.RAB9B	HLrouLes1	1	1	ROULES	Rousettus leschenaultii	Chiroptera	Leschenault's Rousette	0	2073.84	0.0803809	0.101807	RAB9B	8	60	0.3	0.3831192178244929	0.3186440677966102	0.38238322364127975
ENST00000243298.RAB9B	HLsagImp1	0.024212	0.0987499	SAGIMP	Saguinus imperator	Primates	Emperor Tamarin	0.0208333	2758.02	0.57082	0.587434	RAB9B	8	60	0.6	1.2070784343255752	0.3186440677966102	0.38238322364127975
ENST00000243298.RAB9B	HLsaiBol1	0.000426104	0.00514922	SAIBOL	Saimiri boliviensis	Primates	Bolivian Squirrel Monkey	0.0196078	4289.56	0.777604	1.09309	RAB9B	8	60	0.6	1.2070784343255752	0.3186440677966102	0.38238322364127975
ENST00000243298.RAB9B	HLsciVul1	0.000176957	0.00266705	SCIVUL	Sciurus vulgaris	Rodentia	Eurasian Red Squirrel	0.0379747	1387.36	0.385777	0.332731	RAB9B	8	60	0.5	0.8239592165010822	0.3186440677966102	0.38238322364127975
ENST00000243298.RAB9B	HLsurSur2	1	1	SURSUR	Suricata suricatta	Carnivora	Meerkat	0.0774818	2851.01	1.03039	1.05194	RAB9B	8	60	0.4	0.5716050390351726	0.3186440677966102	0.38238322364127975
ENST00000243298.RAB9B	HLsynCaf1	1	1	SYNCAF	Syncerus caffer	Artiodactyla	African Buffalo	0	5026.79	438.186	444.97	RAB9B	8	60	0.4	0.5716050390351726	0.3186440677966102	0.38238322364127975
ENST00000243298.RAB9B	HLtapInd2	1	1	TAPIND	Tapirus indicus	Perissodactyla	Malayan Tapir	0.2	5722.04	339.956	316.863	RAB9B	8	60	0.4	0.5716050390351726	0.3186440677966102	0.38238322364127975
ENST00000243298.RAB9B	HLtapTer1	1	1	TAPTER	Tapirus terrestris	Perissodactyla	South American Tapir	0.0238095	5960.33	224.153	190.474	RAB9B	8	60	0.3	0.3831192178244929	0.3186440677966102	0.38238322364127975
ENST00000243298.RAB9B	HLtheGel1	1	1	THEGEL	Theropithecus gelada	Primates	Gelada	0	5585.56	13.6453	22.389	RAB9B	8	60	0.3	0.3831192178244929	0.3186440677966102	0.38238322364127975
ENST00000243298.RAB9B	HLtraImb1	1	1	TRAIMB	Tragelaphus imberbis	Artiodactyla	Lesser Kudu	0.0526316	2455.95	63.6422	81.7624	RAB9B	8	60	0.3	0.3831192178244929	0.3186440677966102	0.38238322364127975
ENST00000243298.RAB9B	HLtraJav1	1	1	TRAJAV	Tragulus javanicus	Artiodactyla	Javan Chevrotain (Mouse Deer)	0	2498.25	1.82991	1.59939	RAB9B	8	60	0.2	0.2326161962278796	0.3186440677966102	0.38238322364127975
ENST00000243298.RAB9B	HLursArc1	1	1	URSARC	Ursus arctos	Carnivora	Brown Bear	0.1	6957.18	202.121	328.986	RAB9B	8	60	0.1	0.10732563273050497	0.3186440677966102	0.38238322364127975
ENST00000243298.RAB9B	HLzalCal1	1	1	ZALCAL	Zalophus californianus	Carnivora	California Sea Lion	0.0888889	5914.62	86.9451	196.76	RAB9B	8	60	0.4	0.5716050390351726	0.3186440677966102	0.38238322364127975
ENST00000243298.RAB9B	REFERENCE	1	1	HOMSAP	Homo sapiens	Primates	Humans					RAB9B	8	60			0.3186440677966102	0.38238322364127975
ENST00000243298.RAB9B	bisBis1	0.344767	0.918019	BISBIS	Bison bison	Artiodactyla	American Bison	0.0547945	4678.87	486.867	777.241	RAB9B	8	60	0.8		0.3186440677966102	0.38238322364127975
ENST00000243298.RAB9B	echTel2	0.0163866	0.0744128	ECHTEL	Echinops telfairi	Afrosoricida	Lesser hedgehog tenrec	0.0571429	2720.27	0.155031	0.142928	RAB9B	8	60	0.2	0.2326161962278796	0.3186440677966102	0.38238322364127975
ENST00000243298.RAB9B	eulMac1	0.0476727	0.162228	EULMAC	Eulemur macaco	Primates	Black Lemur	0.125	5478.84	2.51463	2.41599	RAB9B	8	60	0.3	0.3831192178244929	0.3186440677966102	0.38238322364127975
ENST00000243298.RAB9B	gorGor6	1	1	GORGOR	Gorilla gorilla	Primates	Western Gorilla	0.05	10705	92.8652	181.056	RAB9B	8	60	0.3	0.3831192178244929	0.3186440677966102	0.38238322364127975
ENST00000243298.RAB9B	hetGla2	1.91747132616271e-08	1.4707763905968e-06	HETGLA	Heterocephalus glaber	Rodentia	Naked Mole-rat	0.0245902	4726.02	0.0507453	0.0450049	RAB9B	8	60	0.3	0.3831192178244929	0.3186440677966102	0.38238322364127975
ENST00000243298.RAB9B	jacJac1	0.000514144	0.00588289	JACJAC	Jaculus jaculus	Rodentia	Lesser Egyptian Jerboa	0.0833333	900.424	0.0618153	0.0635834	RAB9B	8	60	0.3	0.3831192178244929	0.3186440677966102	0.38238322364127975
ENST00000243298.RAB9B	micMur3	0.00352241	0.0243417	MICMUR	Microcebus murinus	Primates	Gray Mouse Lemur	0.142857	2773.3	0.0844424	0.0767749	RAB9B	8	60	0.3	0.3831192178244929	0.3186440677966102	0.38238322364127975
ENST00000243298.RAB9B	panTro6	1	1	PANTRO	Pan troglodytes	Primates	Chimpanzee	0.0243902	10519.6	56.1709	63.7315	RAB9B	8	60	0.1	0.10732563273050497	0.3186440677966102	0.38238322364127975
ENST00000243298.RAB9B	ursMar1	0.5	1	URSMAR	Ursus maritimus	Carnivora	Polar Bear	0.0454545	7678.25	259.359	430.162	RAB9B	8	60	0.1	0.10732563273050497	0.3186440677966102	0.38238322364127975
ENST00000263116.RAB36	HLaciJub2	0.00369759	0.0251798	ACIJUB	Acinonyx jubatus	Carnivora	Cheetah	0.0355556	3533.86	39.9062	45.194	RAB36	40	62	0.1	0.10732563273050497	0.17	0.2675938399387636
ENST00000263116.RAB36	HLaepMel1	2.04598671338374e-10	2.77685349714396e-08	AEPMEL	Aepyceros melampus	Artiodactyla	Impala	0.0573248	2465.89	42.3738	53.9257	RAB36	40	62	0	0	0.17	0.2675938399387636
ENST00000263116.RAB36	HLailFul2	0.000200393	0.00289559	AILFUL	Ailurus fulgens	Carnivora	Red Panda	0.0707071	3580.26	5.92164	6.02914	RAB36	40	62	0.3	0.3831192178244929	0.17	0.2675938399387636
ENST00000263116.RAB36	HLalcAlc1	0.28288	0.763557	ALCALC	Alces alces	Artiodactyla	Moose	0	2103.78	292.792	397.025	RAB36	40	62	0.1	0.10732563273050497	0.17	0.2675938399387636
ENST00000263116.RAB36	HLammLer1	0.0937455	0.281684	AMMLER	Ammotragus lervia	Artiodactyla	Barbary Sheep	0.0403226	3157.15	55.4358	79.4344	RAB36	40	62	0	0	0.17	0.2675938399387636
ENST00000263116.RAB36	HLantAme1	0.0114076	0.057159	ANTAME	Antilocapra americana	Artiodactyla	Pronghorn	0.03125	2057.88	41.013	45.8113	RAB36	40	62	0	0	0.17	0.2675938399387636
ENST00000263116.RAB36	HLantMar1	0.00293417	0.0210219	ANTMAR	Antidorcas marsupialis	Artiodactyla	Springbok	0.0060241	1728.06	28.9549	30.747	RAB36	40	62	0	0	0.17	0.2675938399387636
ENST00000263116.RAB36	HLateGeo1	0.00156267	0.0130337	ATEGEO	Ateles geoffroyi	Primates	Geoffroy's Spider Monkey	0.16129	8757.3	7.94246	7.88453	RAB36	40	62	0.6	1.2070784343255752	0.17	0.2675938399387636
ENST00000263116.RAB36	HLcapIbe1	0.0232606	0.0954461	CAPIBE	Capra ibex	Artiodactyla	Alpine Ibex	0	2727.22	37.3595	73.9619	RAB36	40	62	0	0	0.17	0.2675938399387636
ENST00000263116.RAB36	HLcteGun1	0.000124092	0.00207921	CTEGUN	Ctenodactylus gundi	Rodentia	Common Gundi	0.0357143	1222.44	0.287806	0.273916	RAB36	40	62	0	0	0.17	0.2675938399387636
ENST00000263116.RAB36	HLdesRot2	4.82947015711943e-15	2.28192464923893e-12	DESROT	Desmodus rotundus	Chiroptera	Common Vampire Bat	0.0769231	3650.27	0.0340454	0.0280179	RAB36	40	62	0	0	0.17	0.2675938399387636
ENST00000263116.RAB36	HLdolPat1	0.00101921	0.00967996	DOLPAT	Dolichotis patagonum	Rodentia	Patagonian Mara	0.0103093	1834.76	7.58286	7.67676	RAB36	40	62	0.1	0.10732563273050497	0.17	0.2675938399387636
ENST00000263116.RAB36	HLeidHel2	8.31870597113316e-05	0.00151304	EIDHEL	Eidolon helvum	Chiroptera	Straw-colored Fruit Bat	0.142857	5507.59	0.289044	0.307871	RAB36	40	62	0	0	0.17	0.2675938399387636
ENST00000263116.RAB36	HLeryPat1	1.90772276287277e-06	7.01477825258664e-05	ERYPAT	Erythrocebus patas	Primates	Patas Monkey	0.0666667	4237.94	8.06267	12.9097	RAB36	40	62	0.5	0.8239592165010822	0.17	0.2675938399387636
ENST00000263116.RAB36	HLeudTho1	1.18799414750015e-12	2.95435386680958e-10	EUDTHO	Eudorcas thomsonii	Artiodactyla	Thomson's Gazelle	0.038961	2162.64	18.6295	22.3168	RAB36	40	62	0	0	0.17	0.2675938399387636
ENST00000263116.RAB36	HLgirCam1	0.00117591	0.0106543	GIRCAM	Giraffa camelopardalis	Artiodactyla	Giraffe	0.0122699	4568.44	758.188	1065.01	RAB36	40	62	0.9		0.17	0.2675938399387636
ENST00000263116.RAB36	HLhelPar1	0.028929	0.112041	HELPAR	Helogale parvula	Carnivora	Dwarf Mongoose	0	3156.57	0.448303	0.408509	RAB36	40	62	0.1	0.10732563273050497	0.17	0.2675938399387636
ENST00000263116.RAB36	HLhipAmp3	2.04080971566434e-07	1.13445010664871e-05	HIPAMP	Hippopotamus amphibius	Artiodactyla	Hippopotamus	0	11385	1413.51	1585.4	RAB36	40	62	0	0	0.17	0.2675938399387636
ENST00000263116.RAB36	HLhipNig1	0.0328717	0.122626	HIPNIG	Hippotragus niger	Artiodactyla	Sable Antelope	0.0140845	2838.43	187.538	213.563	RAB36	40	62	0	0	0.17	0.2675938399387636
ENST00000263116.RAB36	HLhydHyd1	3.60551955419508e-06	0.000121253	HYDHYD	Hydrochoerus hydrochaeris	Rodentia	Capybara	0.0921053	1913.9	50.0684	48.8773	RAB36	40	62	0.1	0.10732563273050497	0.17	0.2675938399387636
ENST00000263116.RAB36	HLkobLecLec1	0.00197633	0.0156157	KOBLEC	Kobus leche	Artiodactyla	Lechwe	0.00806452	3275.13	71.402	95.234	RAB36	40	62	0	0	0.17	0.2675938399387636
ENST00000263116.RAB36	HLlemCat1	0.014232	0.0674146	LEMCAT	Lemur catta	Primates	Ring-tailed Lemur	0.0701754	5396.88	2.77732	2.9527	RAB36	40	62	0	0	0.17	0.2675938399387636
ENST00000263116.RAB36	HLlitWal1	0.00526254	0.0325252	LITWAL	Litocranius walleri	Artiodactyla	Gerenuk	0.0357143	1757.56	23.8813	27.3249	RAB36	40	62	0	0	0.17	0.2675938399387636
ENST00000263116.RAB36	HLlutLut1	0.000345121	0.00438552	LUTLUT	Lutra lutra	Carnivora	Eurasian Otter	0	3164.1	5.68837	7.63884	RAB36	40	62	0.1	0.10732563273050497	0.17	0.2675938399387636
ENST00000263116.RAB36	HLmacFas6	4.25103628076684e-07	2.00861464266233e-05	MACFAS	Macaca fascicularis	Primates	Long-tailed Macaque (Crab-eating Macaque)	0.0357143	4822.26	7.74283	6.14246	RAB36	40	62	0.4	0.5716050390351726	0.17	0.2675938399387636
[truncated: 1,227 more rows]

## Sheet: S10-All Domain-level Scores 
Description:
Domain-level information of Rab proteins accquired from UniProt, along with the 3 metrics calculated based on this information
[truncated: 493 more rows]

[truncated: 1 more sheets: S11-Switch I details(Uniprot)]
